# Supplementary material for: Feeding and growth of the marine heterotrophic nanoflagellates, Procryptobia sorokini and Paraphysomonas imperforata on a bacterium, Pseudoalteromonas sp. with an inducible defence against grazing
Source: PLoS One. 2018 Apr 13;13(4):e0195935. doi: 10.1371/journal.pone.0195935 (PMC5898755; doi:10.1371/journal.pone.0195935)
Supplement: S1 Dataset — (XLSX) [file pone.0195935.s001.xlsx]

## Sheet: Fig 1A and B
Flagellate	G5					Data	Data	Model	Model	error	error
Prey	B2					Prey	Predator	Prey	Predator	Prey	Predator	∆Prey	∆Predator				Prey	Predator	Prey	Predator	Prey	Predator	∆Prey	∆Predator				Prey	Predator	Prey	Predator	Prey	Predator	∆Prey	∆Predator
					Time (h)	[7000] μL¯¹	[7000] μL¯¹									Time (h)	[15000] μL¯¹	G5 [15000] μL¯¹									Time (h)	[30000] μL¯¹	[30000] μL¯¹
					0	9640	48	9640	48	0	0	0	0			0	18400	36	18400	36	0	0	0	0			0	32600	38	32600	38	0	0	0	0
					2	6710	50	8680.17	68.14	-1970.17	-18.14	2930	2			2	17200	44	17531	54.2338	-331.019	-10.2338	1200	8			2	31600	39	31600.7	58.9692	-0.654654	-19.9692	1000	1
					3.5	5910	52	7813.59	86.3234	-1903.59	-34.3234	3730	4			3.5	15100	56	16680.2	72.0874	-1580.16	-16.0874	3300	20			3.5	28800	44.4	30591.8	80.1382	-1791.79	-35.7382	3800	6.4
					7.5	2340	168	4482.19	156.226	-2142.19	11.7738	7300	120			7.5	12800	116	12530.8	159.153	269.179	-43.1527	5600	80			7.5	23800	88	25308.6	190.995	-1508.59	-102.995	8800	50
					9.75	2300	144	2708.74	193.438	-408.735	-49.4384	7340	96			9.75	7600	154	8751.73	238.449	-1151.73	-84.4493	10800	118			9.75	18800	220	19899.1	304.503	-1099.08	-84.5028	13800	182
					11.5	2270	160	1948.63	209.388	321.373	-49.3878	7370	112			11.5	3800	300	5035.92	316.418	-1235.92	-16.4179	14600	264			11.5	11600	368	13499.3	438.789	-1899.32	-70.7888	21000	330
					13.5	1850	218	1715.38	214.282	134.62	3.71802	7790	170			13.5	3100	421	2105.73	377.902	994.272	43.098	15300	385			13.5	6100	620	4819.06	620.926	1280.94	-0.926259	26500	582
					15.5	940	252	1676.64	215.095	-736.641	36.9052	8700	204			15.5	1400	526	1682.25	386.788	-282.254	139.212	17000	490			15.5	2440	828	1678.37	686.827	761.625	141.173	30160	790
					23.25	1010	190	1670	215.234	-660.003	-25.2341	8630	142			23.25	1520	358	1670	387.045	-150	-29.0449	16880	322			23.25	2480	532	1670	687.003	810	-155.003	30120	494
										0	0										0	0										0	0
					9					1218.42	30.807					9					857.882	59.3558					9					1210.08	87.1731
dt	h	0.2			Time (h)	Prey	Prey	Predator	I	f	µ	F				Time (h)	Prey	Prey	Predator	I	f	µ	F				Time (h)	Prey	Prey	Predator	I	f	µ	F
					0	9640	7970	48	8.61951	1	0.180863	0.00108149				0	18400	16730	36	9.99998	1	0.209829	0.000597727				0	32600	30930	38	10.7169	1	0.224872	0.000346489
f0		1			0.2	9557.25	7887.25	49.7363	8.59573	1	0.180364	0.00108983				0.2	18328	16658	37.5108	9.99368	1	0.209697	0.000599933				0.2	32518.6	30848.6	39.709	10.7145	1	0.224822	0.000347327
					0.4	9471.75	7801.75	51.5304	8.57077	1	0.17984	0.00109857				0.4	18253	16583	39.0839	9.98708	1	0.209558	0.000602247				0.4	32433.5	30763.5	41.4945	10.712	1	0.22477	0.000348206
F -max	μL h-1 ind-1	0.00410208			0.6	9383.42	7713.42	53.3839	8.54457	1	0.17929	0.00110775				0.6	18175	16505	40.722	9.98015	1	0.209413	0.000604676				0.6	32344.6	30674.6	43.3599	10.7094	1	0.224714	0.000349129
I-max	ind ind-1 h-1	11.7056			0.8	9292.19	7622.19	55.2981	8.51704	1	0.178713	0.0011174				0.8	18093.7	16423.7	42.4276	9.97287	1	0.20926	0.000607225				0.8	32251.7	30581.7	45.3086	10.7066	1	0.224656	0.000350099
					1	9197.99	7527.99	57.2746	8.48811	1	0.178106	0.00112754				1	18009.1	16339.1	44.2033	9.96523	1	0.2091	0.000609903				1	32154.7	30484.7	47.3444	10.7037	1	0.224595	0.000351118
Yf/b		47.6577			1.2	9100.76	7430.76	59.3148	8.45769	1	0.177467	0.0011382				1.2	17921	16251	46.0518	9.95721	1	0.208932	0.000612715				1.2	32053.3	30383.3	49.471	10.7006	1	0.224531	0.000352188
Yb/f		0.020983			1.4	9000.43	7330.43	61.4201	8.42569	1	0.176796	0.00114941				1.4	17829.2	16159.2	47.9762	9.94877	1	0.208755	0.000615671				1.4	31947.4	30277.4	51.6926	10.6974	1	0.224464	0.000353314
					1.6	8896.93	7226.93	63.5918	8.39202	1	0.176089	0.00116121				1.6	17733.8	16063.8	49.9792	9.93991	1	0.208569	0.000618778				1.6	31836.8	30166.8	54.0132	10.6941	1	0.224393	0.000354497
nb-min	μL¯¹	1670			1.8	8790.2	7120.2	65.8314	8.35656	1	0.175345	0.00117364				1.8	17634.4	15964.4	52.064	9.93059	1	0.208373	0.000622045				1.8	31721.3	30051.3	56.4372	10.6905	1	0.224318	0.000355742
					2	8680.17	7010.17	68.14	8.3192	1	0.174561	0.00118673				2	17531	15861	54.2338	9.92078	1	0.208167	0.000625482				2	31600.7	29930.7	58.9692	10.6868	1	0.22424	0.000357051
					2.2	8566.8	6896.8	70.519	8.27982	1	0.173735	0.00120053				2.2	17423.4	15753.4	56.4917	9.91046	1	0.207951	0.000629099				2.2	31474.6	29804.6	61.6139	10.6828	1	0.224158	0.000358429
Error bacteria		3286.38			2.4	8450.02	6780.02	72.9693	8.23829	1	0.172864	0.00121508				2.4	17311.4	15641.4	58.8412	9.89959	1	0.207723	0.000632908				2.4	31343	29673	64.3761	10.6787	1	0.224071	0.00035988
Error flagellate		177.336			2.6	8329.79	6659.79	75.492	8.19447	1	0.171944	0.00123044				2.6	17194.9	15524.9	61.2858	9.88814	1	0.207482	0.00063692				2.6	31205.5	29535.5	67.2611	10.6743	1	0.223979	0.000361407
					2.8	8206.07	6536.07	78.0881	8.14821	1	0.170974	0.00124665				2.8	17073.7	15403.7	63.8289	9.87607	1	0.207229	0.000641148				2.8	31061.9	29391.9	70.2741	10.6697	1	0.223883	0.000363017
Error sum		246.294			3	8078.81	6408.81	80.7583	8.09933	1	0.169948	0.00126378				3	16947.7	15277.7	66.4743	9.86335	1	0.206962	0.000645606				3	30911.9	29241.9	73.4207	10.6649	1	0.223781	0.000364713
					3.2	7947.99	6277.99	83.5033	8.04767	1	0.168864	0.00128189				3.2	16816.5	15146.5	69.2259	9.84993	1	0.206681	0.000650309				3.2	30755.3	29085.3	76.7068	10.6598	1	0.223674	0.000366501
µ-max	h-1	0.245619			3.4	7813.59	6143.59	86.3234	7.99303	1	0.167717	0.00130103				3.4	16680.2	15010.2	72.0874	9.83576	1	0.206383	0.000655274				3.4	30591.8	28921.8	80.1382	10.6544	1	0.223561	0.000368387
					3.6	7675.6	6005.6	89.219	7.9352	1	0.166504	0.0013213				3.6	16538.3	14868.3	75.0629	9.8208	1	0.206069	0.000660517				3.6	30421	28751	83.7214	10.6487	1	0.223442	0.000370378
k0,5	μL¯¹	2853.59			3.8	7534	5864	92.1901	7.87396	1	0.165219	0.00134276				3.8	16390.9	14720.9	78.1566	9.80499	1	0.205738	0.000666058				3.8	30242.7	28572.7	87.4628	10.6427	1	0.223316	0.000372479
					4	7388.82	5718.82	95.2364	7.80906	1	0.163857	0.0013655				4	16237.6	14567.6	81.3725	9.78827	1	0.205387	0.000671918				4	30056.5	28386.5	91.3691	10.6364	1	0.223183	0.000374699
					4.2	7240.08	5570.08	98.3574	7.74026	1	0.162414	0.00138961				4.2	16078.3	14408.3	84.7151	9.77057	1	0.205016	0.000678119				4.2	29862.2	28192.2	95.4476	10.6297	1	0.223043	0.000377045
Mf	pg cell-1	116			4.4	7087.82	5417.82	101.552	7.66726	1	0.160882	0.00141519				4.4	15912.8	14242.8	88.1887	9.75184	1	0.204622	0.000684685				4.4	29659.3	27989.3	99.7053	10.6226	1	0.222894	0.000379525
Mb	pg cell-1	4			4.6	6932.09	5262.09	104.82	7.58977	1	0.159256	0.00144235				4.6	15740.8	14070.8	91.7978	9.73198	1	0.204206	0.000691643				4.6	29447.4	27777.4	104.15	10.6151	1	0.222737	0.00038215
GGE		0.608506			4.8	6772.98	5102.98	108.159	7.50747	1	0.157529	0.00147119				4.8	15562.1	13892.1	95.5469	9.71092	1	0.203764	0.000699023				4.8	29226.3	27556.3	108.79	10.6072	1	0.222571	0.000384929
					5	6610.58	4940.58	111.566	7.41999	1	0.155693	0.00150185				5	15376.6	13706.6	99.4407	9.68857	1	0.203295	0.000706856				5	28995.5	27325.5	113.632	10.5988	1	0.222395	0.000387872
					5.2	6445.02	4775.02	115.04	7.32698	1	0.153742	0.00153444				5.2	15183.9	13513.9	103.484	9.66482	1	0.202797	0.000715178				5.2	28754.7	27084.7	118.687	10.5899	1	0.222208	0.000390993
					5.4	6276.44	4606.44	118.577	7.22803	1	0.151666	0.00156912				5.4	14983.8	13313.8	107.681	9.63957	1	0.202267	0.000724026				5.4	28503.3	26833.3	123.961	10.5805	1	0.222009	0.000394304
					5.6	6105.02	4435.02	122.174	7.12273	1	0.149456	0.00160602				5.6	14776.2	13106.2	112.037	9.6127	1	0.201703	0.000733444				5.6	28241	26571	129.465	10.5704	1	0.221799	0.000397819
					5.8	5930.98	4260.98	125.826	7.01062	1	0.147103	0.00164531				5.8	14560.8	12890.8	116.557	9.58406	1	0.201102	0.000743478				5.8	27967.3	26297.3	135.208	10.5598	1	0.221575	0.000401554
					6	5754.56	4084.56	129.528	6.89123	1	0.144598	0.00168714				6	14337.4	12667.4	121.245	9.55353	1	0.200461	0.00075418				6	27681.7	26011.7	141.2	10.5484	1	0.221337	0.000405527
					6.2	5576.03	3906.03	133.274	6.76408	1	0.14193	0.0017317				6.2	14105.8	12435.8	126.106	9.52092	1	0.199777	0.000765607				6.2	27383.8	25713.8	147.451	10.5364	1	0.221084	0.000409755
					6.4	5395.74	3725.74	137.057	6.62867	1	0.139089	0.00177916				6.4	13865.6	12195.6	131.144	9.48606	1	0.199046	0.000777824				6.4	27073.1	25403.1	153.971	10.5235	1	0.220814	0.000414261
					6.6	5214.04	3544.04	140.87	6.48447	1	0.136063	0.00182969				6.6	13616.8	11946.8	136.365	9.44874	1	0.198263	0.0007909				6.6	26749	25079	160.77	10.5098	1	0.220527	0.000419067
					6.8	5031.34	3361.34	144.703	6.33099	1	0.132843	0.00188347				6.8	13359.1	11689.1	141.772	9.40875	1	0.197423	0.000804914				6.8	26411.1	24741.1	167.861	10.4952	1	0.220219	0.000424199
					7	4848.12	3178.12	148.548	6.16773	1	0.129417	0.00194068				7	13092.4	11422.4	147.37	9.36583	1	0.196523	0.000819956				7	26058.8	24388.8	175.254	10.4795	1	0.219891	0.000429686
					7.2	4664.88	2994.88	152.393	5.99422	1	0.125776	0.00200149				7.2	12816.3	11146.3	153.162	9.31969	1	0.195555	0.000836124				7.2	25691.4	24021.4	182.962	10.4627	1	0.219539	0.000435558
					7.4	4482.19	2812.19	156.226	5.81005	1	0.121912	0.00206603				7.4	12530.8	10860.8	159.153	9.27002	1	0.194513	0.000853529				7.4	25308.6	23638.6	190.995	10.4448	1	0.219162	0.000441853
					7.6	4300.65	2630.65	160.035	5.6149	1	0.117817	0.00213442				7.6	12235.8	10565.8	165.344	9.21647	1	0.193389	0.000872297				7.6	24909.6	23239.6	199.367	10.4255	1	0.218758	0.000448609
					7.8	4120.93	2450.93	163.806	5.40854	1	0.113487	0.00220673				7.8	11931	10261	171.739	9.15862	1	0.192175	0.000892569				7.8	24493.9	22823.9	208.09	10.4048	1	0.218323	0.000455872
					8	3943.74	2273.74	167.524	5.19093	1	0.108921	0.00228299				8	11616.4	9946.39	178.34	9.09602	1	0.190862	0.000914505				8	24060.9	22390.9	217.176	10.3825	1	0.217855	0.000463691
					8.2	3769.82	2099.82	171.174	4.96219	1	0.104121	0.00236315				8.2	11292	9621.96	185.148	9.02816	1	0.189437	0.000938287				8.2	23609.9	21939.9	226.638	10.3584	1	0.21735	0.000472125
					8.4	3599.94	1929.94	174.738	4.7227	1	0.0990963	0.00244707				8.4	10957.6	9287.65	192.163	8.95443	1	0.187891	0.000964123				8.4	23140.4	21470.4	236.49	10.3324	1	0.216804	0.000481239
					8.6	3434.89	1764.89	178.201	4.47316	1	0.0938601	0.00253452				8.6	10613.5	8943.51	199.384	8.87418	1	0.186206	0.000992248				8.6	22651.7	20981.7	246.745	10.3042	1	0.216213	0.000491106
					8.8	3275.47	1605.47	181.547	4.21458	1	0.0884343	0.00262514				8.8	10259.6	8589.63	206.809	8.78662	1	0.184369	0.00102293				8.8	22143.2	20473.2	257.415	10.2737	1	0.215572	0.000501811
					9	3122.44	1452.44	184.758	3.94836	1	0.0828482	0.00271843				9	9896.2	8226.2	214.435	8.69087	1	0.18236	0.00105649				9	21614.3	19944.3	268.513	10.2405	1	0.214875	0.000513454
					9.2	2976.54	1306.54	187.819	3.67631	1	0.0771398	0.00281377				9.2	9523.48	7853.48	222.256	8.58592	1	0.180158	0.00109326				9.2	21064.3	19394.3	280.052	10.2042	1	0.214115	0.000526146
					9.4	2838.45	1168.45	190.717	3.40062	1	0.0713551	0.00291038				9.4	9141.82	7471.82	230.264	8.47061	1	0.177738	0.00113367				9.4	20492.8	18822.8	292.045	10.1647	1	0.213285	0.000540018
					9.6	2708.74	1038.74	193.438	3.12386	1	0.0655477	0.00300737				9.6	8751.73	7081.73	238.449	8.34359	1	0.175073	0.00117819				9.6	19899.1	18229.1	304.503	10.1213	1	0.212374	0.000555226
					9.8	2587.88	917.88	195.974	2.84886	1	0.0597775	0.00310373				9.8	8353.82	6683.82	246.798	8.20332	1	0.17213	0.00122734				9.8	19282.7	17612.7	317.436	10.0735	1	0.211373	0.000571948
					10	2476.22	806.22	198.317	2.57864	1	0.0541074	0.00319843				10	7948.91	6278.91	255.295	8.04804	1	0.168872	0.00128176				10	18643.2	16973.2	330.856	10.0209	1	0.210268	0.000590397
					10.2	2373.94	703.942	200.463	2.31624	1	0.0486016	0.00329038				10.2	7537.99	5867.99	263.917	7.87571	1	0.165256	0.00134215				10.2	17980.1	16310.1	344.77	9.9626	1	0.209045	0.000610826
					10.4	2281.08	611.078	202.412	2.06457	1	0.0433209	0.00337858				10.4	7122.28	5452.28	272.64	7.68402	1	0.161233	0.00140932				10.4	17293.1	15623.1	359.184	9.89779	1	0.207685	0.000633536
					10.6	2197.5	527.499	204.166	1.82625	1	0.0383201	0.00346209				10.6	6703.29	5033.29	281.432	7.47037	1	0.15675	0.00148419				10.6	16582.1	14912.1	374.104	9.82544	1	0.206167	0.000658892
					10.8	2122.93	452.927	205.73	1.60344	1	0.0336449	0.00354017				10.8	6282.81	4612.81	290.255	7.23185	1	0.151746	0.00156778				10.8	15846.9	14176.9	389.529	9.74428	1	0.204464	0.000687334
					11	2056.95	386.952	207.115	1.39777	1	0.0293293	0.00361225				11	5862.99	4192.99	299.064	6.96532	1	0.146153	0.00166118				11	15087.8	13417.8	405.458	9.65277	1	0.202544	0.000719401
					11.2	1999.05	329.052	208.33	1.21024	1	0.0253945	0.00367796				11.2	5446.38	3776.38	307.805	6.66744	1	0.139903	0.00176557				11.2	14305	12635	421.883	9.54902	1	0.200367	0.000755758
					11.4	1948.63	278.627	209.388	1.04128	1	0.0218491	0.00373718				11.4	5035.92	3365.92	316.418	6.33495	1	0.132926	0.00188208				11.4	13499.3	11829.3	438.789	9.43068	1	0.197884	0.00079723
					11.6	1905.02	235.02	210.303	0.890713	1	0.0186898	0.00378994				11.6	4635.02	2965.02	324.83	5.96491	1	0.125161	0.00201176				11.6	12671.7	11001.7	456.155	9.29479	1	0.195032	0.00084485
					11.8	1867.56	197.557	211.089	0.757921	1	0.0159034	0.00383647				11.8	4247.51	2577.51	332.961	5.5553	1	0.116567	0.0021553				11.8	11823.7	10153.7	473.948	9.13762	1	0.191734	0.000899928
					12	1835.56	165.559	211.76	0.641894	1	0.0134688	0.00387713				12	3877.57	2207.57	340.724	5.10575	1	0.107134	0.00231284				12	10957.6	9287.58	492.122	8.95442	1	0.18789	0.000964129
					12.2	1808.37	138.373	212.331	0.541367	1	0.0113595	0.00391236				12.2	3529.64	1859.64	348.024	4.61854	1	0.0969107	0.00248357				12.2	10076.2	8406.24	510.615	8.73907	1	0.183372	0.00103959
					12.4	1785.38	115.384	212.813	0.454918	1	0.00954552	0.00394266				12.4	3208.16	1538.16	354.77	4.09977	1	0.0860254	0.00266537				12.4	9183.78	7513.78	529.341	8.4837	1	0.178013	0.00112908
					12.6	1766.02	96.0211	213.219	0.381063	1	0.00799584	0.00396854				12.6	2917.27	1247.27	360.874	3.56025	1	0.0747046	0.00285444				12.6	8285.63	6615.63	548.187	8.1781	1	0.171601	0.00123618
					12.8	1749.77	79.7711	213.56	0.318328	1	0.00667947	0.00399052				12.8	2660.31	990.309	366.265	3.01574	1	0.0632792	0.00304525				12.8	7389	5719	567.001	7.80915	1	0.163859	0.00136547
					13	1736.17	66.1746	213.846	0.265301	1	0.0055668	0.00400911				13	2439.4	769.397	370.901	2.48587	1	0.052161	0.00323094				13	6503.44	4833.44	585.583	7.36026	1	0.15444	0.00152278
					13.2	1724.83	54.8279	214.084	0.220668	1	0.00463028	0.00402475				13.2	2254.99	584.994	374.77	1.99144	1	0.0417863	0.0034042				13.2	5641.44	3971.44	603.67	6.81143	1	0.142924	0.00171511
					13.4	1715.38	45.3796	214.282	0.183237	1	0.00384485	0.00403786				13.4	2105.73	435.728	377.902	1.55062	1	0.0325365	0.00355868				13.4	4819.06	3149.06	620.926	6.14092	1	0.128855	0.00195008
					13.6	1707.53	37.5268	214.447	0.151939	1	0.00318814	0.00404883				13.6	1988.53	318.532	380.361	1.17543	1	0.0246641	0.00369016				13.6	4056.45	2386.45	636.928	5.33106	1	0.111861	0.00223388
					13.8	1701.01	31.0102	214.583	0.125839	1	0.00264047	0.00405798				13.8	1899.11	229.114	382.237	0.869991	1	0.018255	0.0037972				13.8	3377.35	1707.35	651.178	4.38191	1	0.0919455	0.0025665
					14	1695.61	25.6096	214.697	0.104118	1	0.00218471	0.00406559				14	1832.61	162.605	383.633	0.631059	1	0.0132415	0.00388093				14	2806.67	1136.67	663.152	3.33448	1	0.0699673	0.00293355
					14.2	1691.14	21.1388	214.791	0.0860754	1	0.00180612	0.00407191				14.2	1784.19	114.186	384.649	0.450378	1	0.00945027	0.00394425				14.2	2364.42	694.416	672.432	2.29103	1	0.0480726	0.00329922
					14.4	1687.44	17.4412	214.868	0.0711104	1	0.00149211	0.00407716				14.4	1749.54	79.5386	385.376	0.317426	1	0.00666053	0.00399084				14.4	2056.3	386.304	678.897	1.39571	1	0.029286	0.00361297
					14.6	1684.39	14.3853	214.932	0.0587137	1	0.00123199	0.0040815				14.6	1725.07	55.0729	385.889	0.221636	1	0.00465058	0.00402441				14.6	1866.8	196.796	682.874	0.755191	1	0.0158461	0.00383743
					14.8	1681.86	11.8614	214.985	0.048455	1	0.00101673	0.0040851				14.8	1707.97	37.9676	386.248	0.153701	1	0.0032251	0.00404821				14.8	1763.66	93.656	685.038	0.371976	1	0.00780515	0.00397172
					15	1679.78	9.778	215.029	0.0399731	1	0.000838754	0.00408807				15	1696.09	26.0942	386.497	0.106071	1	0.00222567	0.00406491				15	1712.69	42.6925	686.107	0.172546	1	0.00362054	0.00404161
					15.2	1678.06	8.05892	215.065	0.0329652	1	0.000691708	0.00409052				15.2	1687.9	17.895	386.669	0.0729493	1	0.00153069	0.00407651				15.2	1689.02	19.0154	686.604	0.0774865	1	0.0016259	0.00407492
					15.4	1676.64	6.64099	215.095	0.0271786	1	0.000570287	0.00409255				15.4	1682.25	12.2536	386.788	0.0500502	1	0.0010502	0.00408454				15.4	1678.37	8.37494	686.827	0.0342541	1	0.000718753	0.00409007
					15.6	1675.47	5.47179	215.119	0.0224028	1	0.000470076	0.00409423				15.6	1678.38	8.38182	386.869	0.0342822	1	0.000719341	0.00409006				15.6	1673.67	3.66961	686.926	0.0150337	1	0.000315451	0.00409681
					15.8	1674.51	4.50794	215.14	0.0184627	1	0.000387403	0.00409561				15.8	1675.73	5.72928	386.925	0.0234548	1	0.000492152	0.00409386				15.8	1671.6	1.6042	686.969	0.00657687	1	0.000138002	0.00409977
					16	1673.71	3.71353	215.156	0.0152134	1	0.000319221	0.00409674				16	1673.91	3.91423	386.963	0.0160345	1	0.00033645	0.00409646				16	1670.7	0.700583	686.988	0.00287314	1	6.0287e-05	0.00410107
					16.2	1673.06	3.05888	215.17	0.0125343	1	0.000263007	0.00409768				16.2	1672.67	2.67328	386.989	0.0109557	1	0.000229884	0.00409824				16.2	1670.31	0.30582	686.996	0.00125436	1	2.63203e-05	0.00410164
					16.4	1672.52	2.51947	215.181	0.010326	1	0.000216669	0.00409846				16.4	1671.83	1.82533	387.007	0.00748285	1	0.000157012	0.00409945				16.4	1670.13	0.133472	687	0.000547485	1	1.14879e-05	0.00410188
					16.6	1672.08	2.07508	215.191	0.00850597	1	0.00017848	0.0040991				16.6	1671.25	1.24615	387.019	0.00510956	1	0.000107214	0.00410029				16.6	1670.06	0.0582472	687.002	0.000238929	1	5.01345e-06	0.00410199
					16.8	1671.71	1.709	215.198	0.00700626	1	0.000147012	0.00409962				16.8	1670.85	0.850648	387.027	0.00348838	1	7.31966e-05	0.00410085				16.8	1670.03	0.0254182	687.002	0.000104266	1	2.18782e-06	0.00410204
					17	1671.41	1.40746	215.205	0.00577064	1	0.000121085	0.00410005				17	1670.58	0.580628	387.033	0.0023813	1	4.99666e-05	0.00410124				17	1670.01	0.0110919	687.003	4.54998e-05	1	9.5472e-07	0.00410206
					17.2	1671.16	1.15908	215.21	0.00475271	1	9.97259e-05	0.00410041				17.2	1670.4	0.3963	387.037	0.00162543	1	3.41063e-05	0.00410151				17.2	1670	0.00484024	687.003	1.9855e-05	1	4.16616e-07	0.00410207
					17.4	1670.95	0.954516	215.214	0.00391419	1	8.21312e-05	0.0041007				17.4	1670.27	0.27048	387.039	0.00110943	1	2.3279e-05	0.00410169				17.4	1670	0.00211215	687.003	8.6642e-06	1	1.81801e-07	0.00410207
					17.6	1670.79	0.786038	215.218	0.0032235	1	6.76386e-05	0.00410095				17.6	1670.18	0.184602	387.041	0.000757202	1	1.58883e-05	0.00410181				17.6	1670	0.000921685	687.003	3.78082e-06	1	7.93328e-08	0.00410207
					17.8	1670.65	0.647287	215.221	0.00265462	1	5.57018e-05	0.00410115				17.8	1670.13	0.125988	387.042	0.000516791	1	1.08438e-05	0.00410189				17.8	1670	0.000402198	687.003	1.64985e-06	1	3.46187e-08	0.00410208
					18	1670.53	0.533021	215.223	0.00218609	1	4.58706e-05	0.00410131				18	1670.09	0.0859843	387.043	0.000352704	1	7.40077e-06	0.00410195				18	1670	0.000175508	687.003	7.19948e-07	1	1.51066e-08	0.00410208
					18.2	1670.44	0.438922	215.225	0.00180022	1	3.77738e-05	0.00410145				18.2	1670.06	0.058682	387.044	0.000240713	1	5.05087e-06	0.00410199				18.2	1670	7.65869e-05	687.003	3.14165e-07	1	6.59212e-09	0.00410208
					18.4	1670.36	0.361432	215.227	0.00148243	1	3.11058e-05	0.00410156				18.4	1670.04	0.0400487	387.044	0.000164281	1	3.44709e-06	0.00410202				18.4	1670	3.34204e-05	687.003	1.37093e-07	1	2.87662e-09	0.00410208
					18.6	1670.3	0.29762	215.228	0.00122073	1	2.56146e-05	0.00410165				18.6	1670.03	0.027332	387.044	0.000112117	1	2.35254e-06	0.00410204				18.6	1670	1.45838e-05	687.003	5.98237e-08	1	1.25528e-09	0.00410208
					18.8	1670.25	0.245073	215.229	0.00100522	1	2.10925e-05	0.00410172				18.8	1670.02	0.0186531	387.045	7.65161e-05	1	1.60553e-06	0.00410205				18.8	1670	6.36395e-06	687.003	2.61054e-08	1	5.47768e-10	0.00410208
					19	1670.2	0.201802	215.23	0.00082775	1	1.73686e-05	0.00410179				19	1670.01	0.0127301	387.045	5.22196e-05	1	1.09572e-06	0.00410206				19	1670	2.77705e-06	687.003	1.13917e-08	1	2.39031e-10	0.00410208
					19.2	1670.17	0.166171	215.231	0.000681607	1	1.43021e-05	0.00410184				19.2	1670.01	0.00868784	387.045	3.56381e-05	1	7.47792e-07	0.00410206				19.2	1670	1.21183e-06	687.003	4.97101e-09	1	1.04307e-10	0.00410208
					19.4	1670.14	0.136831	215.231	0.000561262	1	1.17769e-05	0.00410188				19.4	1670.01	0.00592914	387.045	2.43217e-05	1	5.10341e-07	0.00410207				19.4	1670	5.28808e-07	687.003	2.16921e-09	1	4.55165e-11	0.00410208
					19.6	1670.11	0.11267	215.232	0.000462164	1	9.69756e-06	0.00410191				19.6	1670	0.00404642	387.045	1.65987e-05	1	3.4829e-07	0.00410207				19.6	1670	2.30757e-07	687.003	9.46584e-10	1	1.98621e-11	0.00410208
					19.8	1670.09	0.0927758	215.232	0.000380561	1	7.9853e-06	0.00410194				19.8	1670	0.00276153	387.045	1.1328e-05	1	2.37695e-07	0.00410207				19.8	1670	1.00696e-07	687.003	4.13063e-10	1	8.66729e-12	0.00410208
					20	1670.08	0.076394	215.233	0.000313366	1	6.57534e-06	0.00410197				20	1670	0.00188464	387.045	7.73094e-06	1	1.62218e-07	0.00410207				20	1670	4.3941e-08	687.003	1.80249e-10	1	3.78216e-12	0.00410208
					20.2	1670.06	0.0629047	215.233	0.000258034	1	5.41432e-06	0.00410199				20.2	1670	0.0012862	387.045	5.27608e-06	1	1.10708e-07	0.00410207				20.2	1670	1.91746e-08	687.003	7.86558e-11	1	1.65043e-12	0.00410208
					20.4	1670.05	0.0517972	215.233	0.000212472	1	4.4583e-06	0.004102				20.4	1670	0.000877782	387.045	3.60073e-06	1	7.55539e-08	0.00410207				20.4	1670	8.36728e-09	687.003	3.43232e-11	1	7.20203e-13	0.00410208
					20.6	1670.04	0.042651	215.233	0.000174955	1	3.67108e-06	0.00410201				20.6	1670	0.000599053	387.045	2.45736e-06	1	5.15627e-08	0.00410208				20.6	1670	3.65125e-09	687.003	1.49777e-11	1	3.14277e-13	0.00410208
					20.8	1670.04	0.0351198	215.233	0.000144062	1	3.02285e-06	0.00410203				20.8	1670	0.000408831	387.045	1.67706e-06	1	3.51896e-08	0.00410208				20.8	1670	1.5933e-09	687.003	6.53586e-12	1	1.37142e-13	0.00410208
					21	1670.03	0.0289184	215.234	0.000118624	1	2.48909e-06	0.00410203				21	1670	0.000279012	387.045	1.14453e-06	1	2.40156e-08	0.00410208				21	1670	6.95274e-10	687.003	2.85207e-12	1	5.98448e-14	0.00410208
					21.2	1670.02	0.023812	215.234	9.76778e-05	1	2.04957e-06	0.00410204				21.2	1670	0.000190415	387.045	7.81098e-07	1	1.63897e-08	0.00410208				21.2	1670	3.03398e-10	687.003	1.24456e-12	1	2.61146e-14	0.00410208
					21.4	1670.02	0.0196073	215.234	8.043e-05	1	1.68766e-06	0.00410205				21.4	1670	0.000129951	387.045	5.3307e-07	1	1.11854e-08	0.00410208				21.4	1670	1.32395e-10	687.003	5.43093e-13	1	1.13957e-14	0.00410208
					21.6	1670.02	0.016145	215.234	6.62278e-05	1	1.38965e-06	0.00410205				21.6	1670	8.86869e-05	387.045	3.638e-07	1	7.63361e-09	0.00410208				21.6	1670	5.77734e-11	687.003	2.36991e-13	1	4.97277e-15	0.00410208
					21.8	1670.01	0.0132941	215.234	5.45333e-05	1	1.14427e-06	0.00410206				21.8	1670	6.05255e-05	387.045	2.4828e-07	1	5.20965e-09	0.00410208				21.8	1670	2.52107e-11	687.003	1.03416e-13	1	2.16998e-15	0.00410208
					22	1670.01	0.0109467	215.234	4.49039e-05	1	9.42216e-07	0.00410206				22	1670	4.13064e-05	387.045	1.69442e-07	1	3.55539e-09	0.00410208				22	1670	1.10013e-11	687.003	4.5128e-14	1	9.46919e-16	0.00410208
					22.2	1670.01	0.00901369	215.234	3.69747e-05	1	7.75839e-07	0.00410206				22.2	1670	2.819e-05	387.045	1.15638e-07	1	2.42642e-09	0.00410208				22.2	1670	4.80064e-12	687.003	1.96926e-14	1	4.13209e-16	0.00410208
					22.4	1670.01	0.00742205	215.234	3.04457e-05	1	6.38841e-07	0.00410207				22.4	1670	1.92386e-05	387.045	7.89184e-08	1	1.65594e-09	0.00410208				22.4	1670	2.09487e-12	687.003	8.59331e-15	1	1.80313e-16	0.00410208
					22.6	1670.01	0.00611146	215.234	2.50696e-05	1	5.26034e-07	0.00410207				22.6	1670	1.31297e-05	387.045	5.38588e-08	1	1.13012e-09	0.00410208				22.6	1670	9.14143e-13	687.003	3.74988e-15	1	7.86836e-17	0.00410208
					22.8	1670.01	0.00503229	215.234	2.06428e-05	1	4.33147e-07	0.00410207				22.8	1670	8.9605e-06	387.045	3.67566e-08	1	7.71263e-10	0.00410208				22.8	1670	3.98907e-13	687.003	1.63635e-15	1	3.43354e-17	0.00410208
					23	1670	0.00414368	215.234	1.69977e-05	1	3.56662e-07	0.00410207				23	1670	6.1152e-06	387.045	2.5085e-08	1	5.26358e-10	0.00410208				23	1670	1.74072e-13	687.003	7.14056e-16	1	1.4983e-17	0.00410208
					23.2	1670	0.00341199	215.234	1.39962e-05	1	2.93682e-07	0.00410207				23.2	1670	4.1734e-06	387.045	1.71196e-08	1	3.5922e-10	0.00410208				23.2	1670	7.59601e-14	687.003	3.11594e-16	1	6.53817e-18	0.00410208
					23.4	1670	0.00280949	215.234	1.15247e-05	1	2.41823e-07	0.00410207				23.4	1670	2.84819e-06	387.045	1.16835e-08	1	2.45154e-10	0.00410208				23.4	1670	3.31469e-14	687.003	1.35971e-16	1	2.85308e-18	0.00410208
					23.6	1670	0.00231339	215.234	9.4897e-06	1	1.99122e-07	0.00410207				23.6	1670	1.94378e-06	387.045	7.97354e-09	1	1.67308e-10	0.00410208				23.6	1670	1.44644e-14	687.003	5.9334e-17	1	1.245e-18	0.00410208
					23.8	1670	0.00190489	215.234	7.814e-06	1	1.63961e-07	0.00410207				23.8	1670	1.32656e-06	387.045	5.44164e-09	1	1.14182e-10	0.00410208				23.8	1670	6.31186e-15	687.003	2.58917e-17	1	5.43285e-19	0.00410208
					24	1670	0.00156852	215.234	6.43419e-06	1	1.35008e-07	0.00410207				24	1670	9.05326e-07	387.045	3.71371e-09	1	7.79247e-11	0.00410208				24	1670	2.75432e-15	687.003	1.12984e-17	1	2.37075e-19	0.00410208
					24.2	1670	0.00129155	215.234	5.29803e-06	1	1.11168e-07	0.00410207				24.2	1670	6.17851e-07	387.045	2.53447e-09	1	5.31807e-11	0.00410208				24.2	1670	1.20191e-15	687.003	4.93033e-18	1	1.03453e-19	0.00410208
					24.4	1670	0.00106349	215.234	4.3625e-06	1	9.15382e-08	0.00410207				24.4	1670	4.2166e-07	387.045	1.72968e-09	1	3.62938e-11	0.00410208				24.4	1670	5.2448e-16	687.003	2.15146e-18	1	4.5144e-20	0.00410208
					24.6	1670	0.000875695	215.234	3.59217e-06	1	7.53743e-08	0.00410207				24.6	1670	2.87767e-07	387.045	1.18044e-09	1	2.47692e-11	0.00410208				24.6	1670	2.28869e-16	687.003	9.38837e-19	1	1.96996e-20	0.00410208
					24.8	1670	0.000721063	215.234	2.95786e-06	1	6.20646e-08	0.00410207				24.8	1670	1.9639e-07	387.045	8.05608e-10	1	1.6904e-11	0.00410208				24.8	1670	9.9872e-17	687.003	4.09682e-19	1	8.59635e-21	0.00410208
					25	1670	0.000593737	215.234	2.43555e-06	1	5.11051e-08	0.00410208				25	1670	1.34029e-07	387.045	5.49797e-10	1	1.15364e-11	0.00410208				25	1670	4.35814e-17	687.003	1.78774e-19	1	3.75121e-21	0.00410208
					25.2	1670	0.000488894	215.234	2.00548e-06	1	4.20809e-08	0.00410208				25.2	1670	9.14697e-08	387.045	3.75216e-10	1	7.87314e-12	0.00410208				25.2	1670	1.90177e-17	687.003	7.80121e-20	1	1.63692e-21	0.00410208
					25.4	1670	0.000402565	215.234	1.65135e-06	1	3.46502e-08	0.00410208				25.4	1670	6.24247e-08	387.045	2.56071e-10	1	5.37312e-12	0.00410208				25.4	1670	8.2988e-18	687.003	3.40423e-20	1	7.14308e-22	0.00410208
					25.6	1670	0.000331479	215.234	1.35975e-06	1	2.85316e-08	0.00410208				25.6	1670	4.26025e-08	387.045	1.74759e-10	1	3.66695e-12	0.00410208				25.6	1670	3.62137e-18	687.003	1.48551e-20	1	3.11704e-22	0.00410208
					25.8	1670	0.000272946	215.234	1.11965e-06	1	2.34935e-08	0.00410208				25.8	1670	2.90746e-08	387.045	1.19266e-10	1	2.50256e-12	0.00410208				25.8	1670	1.58026e-18	687.003	6.48237e-21	1	1.36019e-22	0.00410208
					26	1670	0.000224749	215.234	9.21937e-07	1	1.9345e-08	0.00410208				26	1670	1.98423e-08	387.045	8.13947e-11	1	1.7079e-12	0.00410208				26	1670	6.89584e-19	687.003	2.82873e-21	1	5.9355e-23	0.00410208
					26.2	1670	0.000185062	215.234	7.5914e-07	1	1.5929e-08	0.00410208				26.2	1670	1.35416e-08	387.045	5.55489e-11	1	1.16558e-12	0.00410208				26.2	1670	3.00915e-19	687.003	1.23438e-21	1	2.59009e-23	0.00410208
					26.4	1670	0.000152384	215.234	6.2509e-07	1	1.31162e-08	0.00410208				26.4	1670	9.24166e-09	387.045	3.791e-11	1	7.95464e-13	0.00410208				26.4	1670	1.31311e-19	687.003	5.38648e-22	1	1.13024e-23	0.00410208
					26.6	1670	0.000125476	215.234	5.14711e-07	1	1.08002e-08	0.00410208				26.6	1670	6.30709e-09	387.045	2.58722e-11	1	5.42874e-13	0.00410208				26.6	1670	5.73005e-20	687.003	2.35051e-22	1	4.93207e-24	0.00410208
					26.8	1670	0.000103319	215.234	4.23823e-07	1	8.89305e-09	0.00410208				26.8	1670	4.30435e-09	387.045	1.76568e-11	1	3.70491e-13	0.00410208				26.8	1670	2.50044e-20	687.003	1.0257e-22	1	2.15222e-24	0.00410208
					27	1670	8.50748e-05	215.234	3.48983e-07	1	7.3227e-09	0.00410208				27	1670	2.93756e-09	387.045	1.20501e-11	1	2.52846e-13	0.00410208				27	1670	1.09112e-20	687.003	4.47586e-23	1	9.39169e-25	0.00410208
					27.2	1670	7.00522e-05	215.234	2.87359e-07	1	6.02965e-09	0.00410208				27.2	1670	2.00477e-09	387.045	8.22373e-12	1	1.72558e-13	0.00410208				27.2	1670	4.76135e-21	687.003	1.95314e-23	1	4.09827e-25	0.00410208
					27.4	1670	5.76823e-05	215.234	2.36617e-07	1	4.96493e-09	0.00410208				27.4	1670	1.36818e-09	387.045	5.61239e-12	1	1.17765e-13	0.00410208				27.4	1670	2.07772e-21	687.003	8.52298e-24	1	1.78837e-25	0.00410208
					27.6	1670	4.74967e-05	215.234	1.94835e-07	1	4.08821e-09	0.00410208				27.6	1670	9.33733e-10	387.045	3.83024e-12	1	8.03699e-14	0.00410208				27.6	1670	9.06661e-22	687.003	3.71919e-24	1	7.80397e-26	0.00410208
					27.8	1670	3.91096e-05	215.234	1.60431e-07	1	3.36631e-09	0.00410208				27.8	1670	6.37238e-10	387.045	2.614e-12	1	5.48494e-14	0.00410208				27.8	1670	3.95642e-22	687.003	1.62295e-24	1	3.40544e-26	0.00410208
					28	1670	3.22036e-05	215.234	1.32102e-07	1	2.77188e-09	0.00410208				28	1670	4.34891e-10	387.045	1.78396e-12	1	3.74327e-14	0.00410208				28	1670	1.72647e-22	687.003	7.08212e-25	1	1.48604e-26	0.00410208
					28.2	1670	2.6517e-05	215.234	1.08775e-07	1	2.28242e-09	0.00410208				28.2	1670	2.96797e-10	387.045	1.21748e-12	1	2.55464e-14	0.00410208				28.2	1670	7.53384e-23	687.003	3.09044e-25	1	6.48466e-27	0.00410208
					28.4	1670	2.18346e-05	215.234	8.95673e-08	1	1.87939e-09	0.00410208				28.4	1670	2.02553e-10	387.045	8.30886e-13	1	1.74345e-14	0.00410208				28.4	1670	3.28756e-23	687.003	1.34858e-25	1	2.82973e-27	0.00410208
					28.6	1670	1.7979e-05	215.234	7.37514e-08	1	1.54752e-09	0.00410208				28.6	1670	1.38235e-10	387.045	5.67049e-13	1	1.18984e-14	0.00410208				28.6	1670	1.4346e-23	687.003	5.88484e-26	1	1.23481e-27	0.00410208
					28.8	1670	1.48043e-05	215.234	6.07283e-08	1	1.27426e-09	0.00410208				28.8	1670	9.43399e-11	387.045	3.8699e-13	1	8.12019e-15	0.00410208				28.8	1670	6.2602e-24	687.003	2.56798e-26	1	5.38839e-28	0.00410208
					29	1670	1.21901e-05	215.234	5.00048e-08	1	1.04925e-09	0.00410208				29	1670	6.43835e-11	387.045	2.64106e-13	1	5.54172e-15	0.00410208				29	1670	2.73178e-24	687.003	1.1206e-26	1	2.35134e-28	0.00410208
					29.2	1670	1.00376e-05	215.234	4.11749e-08	1	8.6397e-10	0.00410208				29.2	1670	4.39393e-11	387.045	1.80242e-13	1	3.78202e-15	0.00410208				29.2	1670	1.19207e-24	687.003	4.88997e-27	1	1.02606e-28	0.00410208
					29.4	1670	8.26512e-06	215.234	3.39041e-08	1	7.11409e-10	0.00410208				29.4	1670	2.99869e-11	387.045	1.23009e-13	1	2.58108e-15	0.00410208				29.4	1670	5.20188e-25	687.003	2.13385e-27	1	4.47745e-29	0.00410208
					29.6	1670	6.80565e-06	215.234	2.79173e-08	1	5.85788e-10	0.00410208				29.6	1670	2.04649e-11	387.045	8.39488e-14	1	1.76149e-15	0.00410208				29.6	1670	2.26996e-25	687.003	9.31153e-28	1	1.95383e-29	0.00410208
					29.8	1670	5.6039e-06	215.234	2.29876e-08	1	4.82348e-10	0.00410208				29.8	1670	1.39666e-11	387.045	5.72919e-14	1	1.20215e-15	0.00410208				29.8	1670	9.90546e-26	687.003	4.06329e-28	1	8.52599e-30	0.00410208
					30	1670	4.61436e-06	215.234	1.89284e-08	1	3.97175e-10	0.00410208				30	1670	9.53165e-12	387.045	3.90996e-14	1	8.20425e-16	0.00410208				30	1670	4.32247e-26	687.003	1.77311e-28	1	3.72051e-30	0.00410208
					30.2	1670	3.79955e-06	215.234	1.5586e-08	1	3.27041e-10	0.00410208				30.2	1670	6.505e-12	387.045	2.6684e-14	1	5.59909e-16	0.00410208				30.2	1670	1.88621e-26	687.003	7.73736e-29	1	1.62353e-30	0.00410208
					30.4	1670	3.12862e-06	215.234	1.28338e-08	1	2.69292e-10	0.00410208				30.4	1670	4.43942e-12	387.045	1.82108e-14	1	3.82117e-16	0.00410208				30.4	1670	8.23088e-27	687.003	3.37637e-29	1	7.08462e-31	0.00410208
					30.6	1670	2.57616e-06	215.234	1.05676e-08	1	2.2174e-10	0.00410208				30.6	1670	3.02973e-12	387.045	1.24282e-14	1	2.6078e-16	0.00410208				30.6	1670	3.59173e-27	687.003	1.47335e-29	1	3.09153e-31	0.00410208
					30.8	1670	2.12126e-06	215.234	8.70157e-09	1	1.82585e-10	0.00410208				30.8	1670	2.06768e-12	387.045	8.48178e-15	1	1.77973e-16	0.00410208				30.8	1670	1.56733e-27	687.003	6.42931e-30	1	1.34906e-31	0.00410208
					31	1670	1.74668e-06	215.234	7.16503e-09	1	1.50344e-10	0.00410208				31	1670	1.41111e-12	387.045	5.7885e-15	1	1.2146e-16	0.00410208				31	1670	6.8394e-28	687.003	2.80557e-30	1	5.88692e-32	0.00410208
					31.2	1670	1.43825e-06	215.234	5.89982e-09	1	1.23796e-10	0.00410208				31.2	1670	9.63032e-13	387.045	3.95043e-15	1	8.28917e-17	0.00410208				31.2	1670	2.98453e-28	687.003	1.22427e-30	1	2.56889e-32	0.00410208
					31.4	1670	1.18428e-06	215.234	4.85802e-09	1	1.01936e-10	0.00410208				31.4	1670	6.57233e-13	387.045	2.69602e-15	1	5.65705e-17	0.00410208				31.4	1670	1.30236e-28	687.003	5.3424e-31	1	1.12099e-32	0.00410208
					31.6	1670	9.75162e-07	215.234	4.00019e-09	1	8.39358e-11	0.00410208				31.6	1670	4.48537e-13	387.045	1.83993e-15	1	3.86072e-17	0.00410208				31.6	1670	5.68316e-29	687.003	2.33127e-31	1	4.8917e-33	0.00410208
					31.8	1670	8.02966e-07	215.234	3.29383e-09	1	6.91143e-11	0.00410208				31.8	1670	3.0611e-13	387.045	1.25569e-15	1	2.6348e-17	0.00410208				31.8	1670	2.47997e-29	687.003	1.0173e-31	1	2.1346e-33	0.00410208
					32	1670	6.61177e-07	215.234	2.7122e-09	1	5.691e-11	0.00410208				32	1670	2.08908e-13	387.045	8.56958e-16	1	1.79815e-17	0.00410208				32	1670	1.08219e-29	687.003	4.43923e-32	1	9.31482e-34	0.00410208
					32.2	1670	5.44426e-07	215.234	2.23328e-09	1	4.68607e-11	0.00410208				32.2	1670	1.42572e-13	387.045	5.84842e-16	1	1.22717e-17	0.00410208				32.2	1670	4.72239e-30	687.003	1.93716e-32	1	4.06473e-34	0.00410208
					32.4	1670	4.4829e-07	215.234	1.83892e-09	1	3.8586e-11	0.00410208				32.4	1670	9.73002e-14	387.045	3.99133e-16	1	8.37498e-18	0.00410208				32.4	1670	2.06072e-30	687.003	8.45322e-33	1	1.77374e-34	0.00410208
					32.6	1670	3.69131e-07	215.234	1.5142e-09	1	3.17724e-11	0.00410208				32.6	1670	6.64037e-14	387.045	2.72393e-16	1	5.71561e-18	0.00410208				32.6	1670	8.99241e-31	687.003	3.68875e-33	1	7.7401e-35	0.00410208
					32.8	1670	3.03949e-07	215.234	1.24682e-09	1	2.6162e-11	0.00410208				32.8	1670	4.5318e-14	387.045	1.85898e-16	1	3.90069e-18	0.00410208				32.8	1670	3.92404e-31	687.003	1.60967e-33	1	3.37756e-35	0.00410208
					33	1670	2.50277e-07	215.234	1.02666e-09	1	2.15423e-11	0.00410208				33	1670	3.09279e-14	387.045	1.26868e-16	1	2.66208e-18	0.00410208				33	1670	1.71234e-31	687.003	7.02415e-34	1	1.47388e-35	0.00410208
					33.2	1670	2.06083e-07	215.234	8.45368e-10	1	1.77383e-11	0.00410208				33.2	1670	2.11071e-14	387.045	8.65829e-17	1	1.81677e-18	0.00410208				33.2	1670	7.47218e-32	687.003	3.06515e-34	1	6.43159e-36	0.00410208
					33.4	1670	1.69692e-07	215.234	6.96092e-10	1	1.46061e-11	0.00410208				33.4	1670	1.44048e-14	387.045	5.90896e-17	1	1.23987e-18	0.00410208				33.4	1670	3.26065e-32	687.003	1.33755e-34	1	2.80657e-36	0.00410208
					33.6	1670	1.39728e-07	215.234	5.73175e-10	1	1.20269e-11	0.00410208				33.6	1670	9.83074e-15	387.045	4.03264e-17	1	8.46168e-19	0.00410208				33.6	1670	1.42286e-32	687.003	5.83668e-35	1	1.22471e-36	0.00410208
					33.8	1670	1.15055e-07	215.234	4.71963e-10	1	9.90317e-12	0.00410208				33.8	1670	6.70911e-15	387.045	2.75213e-17	1	5.77478e-19	0.00410208				33.8	1670	6.20897e-33	687.003	2.54697e-35	1	5.34429e-37	0.00410208
					34	1670	9.47381e-08	215.234	3.88623e-10	1	8.15446e-12	0.00410208				34	1670	4.57872e-15	387.045	1.87822e-17	1	3.94107e-19	0.00410208				34	1670	2.70942e-33	687.003	1.11143e-35	1	2.3321e-37	0.00410208
					34.2	1670	7.80091e-08	215.234	3.19999e-10	1	6.71453e-12	0.00410208				34.2	1670	3.1248e-15	387.045	1.28182e-17	1	2.68963e-19	0.00410208				34.2	1670	1.18232e-33	687.003	4.84995e-36	1	1.01766e-37	0.00410208
					34.4	1670	6.42342e-08	215.234	2.63493e-10	1	5.52887e-12	0.00410208				34.4	1670	2.13256e-15	387.045	8.74793e-18	1	1.83557e-19	0.00410208				34.4	1670	5.1593e-34	687.003	2.11639e-36	1	4.4408e-38	0.00410208
					34.6	1670	5.28916e-08	215.234	2.16965e-10	1	4.55258e-12	0.00410208				34.6	1670	1.45539e-15	387.045	5.97013e-18	1	1.25271e-19	0.00410208				34.6	1670	2.25138e-34	687.003	9.23532e-37	1	1.93784e-38	0.00410208
					34.8	1670	4.35519e-08	215.234	1.78653e-10	1	3.74868e-12	0.00410208				34.8	1670	9.93251e-16	387.045	4.07439e-18	1	8.54928e-20	0.00410208				34.8	1670	9.82439e-35	687.003	4.03004e-37	1	8.45621e-39	0.00410208
					35	1670	3.58615e-08	215.234	1.47106e-10	1	3.08673e-12	0.00410208				35	1670	6.77856e-16	387.045	2.78062e-18	1	5.83456e-20	0.00410208				35	1670	4.28709e-35	687.003	1.7586e-37	1	3.69006e-39	0.00410208

## Sheet: Fig 1C and D
Flagellate	B11					Data	Data	Model	Model	error	error
Prey	B4					Prey	Predator	Prey	Predator	Prey	Predator	∆Prey	∆Predator				Prey	Predator	Prey	Predator	Prey	Predator	∆Prey	∆Predator				Prey	Predator	Prey	Predator	Prey	Predator	∆Prey	∆Predator
					Time (h)	[7000] μL¯¹	[7000] μL¯¹									Time (h)	[15000] μL¯¹	G5 [15000] μL¯¹									Time (h)	[30000] μL¯¹	[30000] μL¯¹
					0	9900	78	9900	78	0	0	0	0			0	17600	72	17600	72	0	0	0	0			0	36000	76	36000	76	0	0	0	0
					3.25	7600	130	8358.62	103.397	-758.618	26.6027	2300	52			3.25	14900	106	15925.9	99.5849	-1025.85	6.41509	2700	34			3.25	32000	164	34119.4	106.986	-2119.42	57.0138	4000	88
					5.25	7000	136	7258.04	121.532	-258.039	14.4685	2900	58			5.25	14000	194	14585.9	121.663	-585.908	72.3369	3600	122			5.25	30100	204	32575.9	132.419	-2475.9	71.5811	5900	128
					10.33	4800	216	5015.51	158.482	-215.505	57.5183	5100	138			10.33	10400	288	9903.86	198.809	496.141	89.1908	7200	216			10.33	24800	352	26808	227.456	-2008.01	124.544	11200	276
					15.66	4400	188	4801.21	162.013	-401.208	25.9873	5500	110			15.66	6600	350	4947.11	280.481	1652.89	69.5186	11000	278			15.66	22000	408	16663.1	394.614	5336.89	13.3864	14000	332
					17.75	3600	190	4800.14	162.03	-1200.14	27.9697	6300	112			17.75	7000	268	4803.48	282.848	2196.52	-14.848	10600	196			17.75	12400	466	11152.9	485.405	1247.07	-19.4048	23600	390
					19.16	3800	178	4800.03	162.032	-1000.03	15.9679	6100	100			19.16	5300	254	4800.26	282.901	499.741	-28.9011	12300	182			19.16	8000	462	7292.53	549.012	707.468	-87.0125	28000	386
					22	4000	174	4800	162.033	-800.002	11.9674	5900	96			22	5100	270	4800	282.905	299.999	-12.9054	12500	198			22	7800	518	4800.31	590.077	2999.69	-72.0768	28200	442
					24	3900	170	4800	162.033	-900	7.96739	6000	92			24	4800	260	4800	282.905	-3.42666e-05	-22.9054	12800	188			24	5700	510	4800		900	510	30300	434
										0	0										0	0										0	0
					9					725.711	26.1294					9					1029.47	46.9143					9					2472.07	181.753
dt	h	0.1			Time (h)	Prey	Prey	Predator	I	f	µ	F				Time (h)	Prey	Prey	Predator	I	f	µ	F				Time (h)	Prey	Prey	Predator	I	f	µ	F
					0	9900	5100	78	5.53868	1	0.0912607	0.00108602				0	17600	12800	72	6.21544	1	0.102412	0.000485582				0	36000	31200	76	6.52696	1	0.107545	0.000209198
f0		1			0.1	9856.8	5056.8	78.7118	5.53013	1	0.0911198	0.0010936				0.1	17555.2	12755.2	72.7374	6.21368	1	0.102383	0.000487147				0.1	35950.4	31150.4	76.8173	6.5266	1	0.107539	0.000209519
					0.2	9813.27	5013.27	79.4291	5.52139	1	0.0909759	0.00110136				0.2	17510.1	12710.1	73.4821	6.21189	1	0.102353	0.000488738				0.2	35900.3	31100.3	77.6434	6.52623	1	0.107533	0.000209845
F -max	μL h-1 ind-1	0.006			0.3	9769.41	4969.41	80.1517	5.51246	1	0.0908287	0.00110928				0.3	17464.4	12664.4	74.2342	6.21006	1	0.102323	0.000490356				0.3	35849.6	31049.6	78.4783	6.52586	1	0.107527	0.000210175
I-max	ind ind-1 h-1	6.76276			0.4	9725.23	4925.23	80.8797	5.50333	1	0.0906783	0.00111738				0.4	17418.3	12618.3	74.9938	6.20821	1	0.102293	0.000492				0.4	35798.4	30998.4	79.3222	6.52548	1	0.10752	0.000210511
					0.5	9680.72	4880.72	81.6131	5.494	1	0.0905246	0.00112565				0.5	17371.7	12571.7	75.7609	6.20633	1	0.102262	0.000493672				0.5	35746.6	30946.6	80.1751	6.5251	1	0.107514	0.00021085
Yf/b		60.6907			0.6	9635.88	4835.88	82.3519	5.48446	1	0.0903674	0.00113412				0.6	17324.7	12524.7	76.5356	6.20441	1	0.10223	0.000495373				0.6	35694.3	30894.3	81.0371	6.52471	1	0.107508	0.000211195
Yb/f		0.016477			0.7	9590.72	4790.72	83.0961	5.47471	1	0.0902066	0.00114277				0.7	17277.2	12477.2	77.3181	6.20246	1	0.102198	0.000497102				0.7	35641.4	30841.4	81.9083	6.52432	1	0.107501	0.000211544
					0.8	9545.22	4745.22	83.8457	5.46473	1	0.0900422	0.00115163				0.8	17229.3	12429.3	78.1082	6.20048	1	0.102165	0.00049886				0.8	35588	30788	82.7888	6.52392	1	0.107495	0.000211898
nb-min	μL¯¹	4800			0.9	9499.4	4699.4	84.6006	5.45452	1	0.089874	0.00116068				0.9	17180.9	12380.9	78.9062	6.19846	1	0.102132	0.000500649				0.9	35534	30734	83.6787	6.52352	1	0.107488	0.000212257
					1	9453.26	4653.26	85.361	5.44408	1	0.089702	0.00116995				1	17131.9	12331.9	79.7121	6.19641	1	0.102098	0.000502468				1	35479.4	30679.4	84.5782	6.52311	1	0.107481	0.000212622
					1.1	9406.79	4606.79	86.1267	5.43339	1	0.0895259	0.00117943				1.1	17082.6	12282.6	80.526	6.19433	1	0.102064	0.000504319				1.1	35424.2	30624.2	85.4872	6.52269	1	0.107474	0.000212991
Error bacteria		4227.25			1.2	9359.99	4559.99	86.8977	5.42245	1	0.0893456	0.00118914				1.2	17032.7	12232.7	81.3478	6.1922	1	0.102029	0.000506202				1.2	35368.5	30568.5	86.406	6.52227	1	0.107467	0.000213366
Error flagellate		254.797			1.3	9312.87	4512.87	87.6741	5.41125	1	0.0891611	0.00119907				1.3	16982.3	12182.3	82.1778	6.19004	1	0.101993	0.000508118				1.3	35312.1	30512.1	87.3346	6.52184	1	0.10746	0.000213746
					1.4	9265.43	4465.43	88.4558	5.39979	1	0.0889722	0.00120924				1.4	16931.4	12131.4	83.016	6.18785	1	0.101957	0.000510067				1.4	35255.1	30455.1	88.2731	6.5214	1	0.107453	0.000214131
Error sum		324.449			1.5	9217.66	4417.66	89.2428	5.38805	1	0.0887787	0.00121966				1.5	16880.1	12080.1	83.8624	6.18561	1	0.10192	0.000512051				1.5	35197.6	30397.6	89.2216	6.52096	1	0.107446	0.000214522
					1.6	9169.58	4369.58	90.0351	5.37602	1	0.0885806	0.00123033				1.6	16828.2	12028.2	84.7171	6.18333	1	0.101883	0.00051407				1.6	35139.4	30339.4	90.1802	6.52052	1	0.107438	0.000214919
µ-max	h-1	0.11143			1.7	9121.18	4321.18	90.8327	5.3637	1	0.0883776	0.00124126				1.7	16775.8	11975.8	85.5802	6.18102	1	0.101845	0.000516125				1.7	35080.6	30280.6	91.1491	6.52006	1	0.107431	0.000215322
					1.8	9072.46	4272.46	91.6354	5.35108	1	0.0881696	0.00125246				1.8	16722.9	11922.9	86.4518	6.17866	1	0.101806	0.000518218				1.8	35021.2	30221.2	92.1284	6.5196	1	0.107423	0.00021573
k0,5	μL¯¹	1127.13			1.9	9023.42	4223.42	92.4434	5.33814	1	0.0879564	0.00126394				1.9	16669.5	11869.5	87.332	6.17626	1	0.101766	0.000520347				1.9	34961.1	30161.1	93.118	6.51914	1	0.107416	0.000216144
					2	8974.07	4174.07	93.2565	5.32488	1	0.0877379	0.0012757				2	16615.6	11815.6	88.2207	6.17382	1	0.101726	0.000522516				2	34900.4	30100.4	94.1183	6.51866	1	0.107408	0.000216564
					2.1	8924.42	4124.42	94.0747	5.31128	1	0.0875139	0.00128777				2.1	16561.1	11761.1	89.1181	6.17133	1	0.101685	0.000524724				2.1	34839	30039	95.1292	6.51818	1	0.1074	0.00021699
Mf	pg cell-1	124			2.2	8874.45	4074.45	94.898	5.29734	1	0.0872842	0.00130014				2.2	16506.1	11706.1	90.0243	6.16879	1	0.101643	0.000526973				2.2	34777	29977	96.1509	6.51769	1	0.107392	0.000217423
Mb	pg cell-1	3.6			2.3	8824.18	4024.18	95.7263	5.28304	1	0.0870485	0.00131282				2.3	16450.6	11650.6	90.9394	6.16621	1	0.101601	0.000529263				2.3	34714.4	29914.4	97.1834	6.5172	1	0.107384	0.000217862
GGE		0.567541			2.4	8773.61	3973.61	96.5595	5.26837	1	0.0868068	0.00132584				2.4	16394.5	11594.5	91.8633	6.16358	1	0.101557	0.000531596				2.4	34651	29851	98.227	6.5167	1	0.107376	0.000218307
					2.5	8722.74	3922.74	97.3977	5.25331	1	0.0865588	0.0013392				2.5	16337.9	11537.9	92.7962	6.1609	1	0.101513	0.000533973				2.5	34587	29787	99.2817	6.51619	1	0.107367	0.000218759
					2.6	8671.57	3871.57	98.2408	5.23786	1	0.0863042	0.0013529				2.6	16280.7	11480.7	93.7383	6.15817	1	0.101468	0.000536394				2.6	34522.3	29722.3	100.348	6.51567	1	0.107359	0.000219218
					2.7	8620.11	3820.11	99.0887	5.222	1	0.0860428	0.00136698				2.7	16223	11423	94.6894	6.15539	1	0.101422	0.000538861				2.7	34456.9	29656.9	101.425	6.51515	1	0.10735	0.000219684
					2.8	8568.37	3768.37	99.9413	5.20572	1	0.0857745	0.00138142				2.8	16164.7	11364.7	95.6498	6.15256	1	0.101376	0.000541375				2.8	34390.9	29590.9	102.514	6.51461	1	0.107341	0.000220156
					2.9	8516.34	3716.34	100.799	5.18899	1	0.0854989	0.00139626				2.9	16105.8	11305.8	96.6194	6.14967	1	0.101328	0.000543938				2.9	34324.1	29524.1	103.614	6.51407	1	0.107332	0.000220636
					3	8464.04	3664.04	101.66	5.17181	1	0.0852158	0.00141151				3	16046.4	11246.4	97.5984	6.14673	1	0.101279	0.00054655				3	34256.6	29456.6	104.726	6.51352	1	0.107323	0.000221123
					3.1	8411.46	3611.46	102.527	5.15416	1	0.084925	0.00142717				3.1	15986.4	11186.4	98.5869	6.14372	1	0.10123	0.000549213				3.1	34188.4	29388.4	105.85	6.51297	1	0.107314	0.000221617
					3.2	8358.62	3558.62	103.397	5.13602	1	0.0846261	0.00144326				3.2	15925.9	11125.9	99.5849	6.14066	1	0.10118	0.000551928				3.2	34119.4	29319.4	106.986	6.5124	1	0.107305	0.000222119
					3.3	8305.51	3505.51	104.272	5.11737	1	0.0843188	0.00145981				3.3	15864.7	11064.7	100.593	6.13754	1	0.101128	0.000554696				3.3	34049.8	29249.8	108.134	6.51183	1	0.107295	0.000222628
					3.4	8252.15	3452.15	105.152	5.0982	1	0.0840029	0.00147682				3.4	15803	11003	101.61	6.13436	1	0.101076	0.000557519				3.4	33979.3	29179.3	109.294	6.51124	1	0.107286	0.000223146
					3.5	8198.54	3398.54	106.035	5.07848	1	0.083678	0.00149431				3.5	15740.6	10940.6	102.637	6.13112	1	0.101022	0.000560399				3.5	33908.2	29108.2	110.467	6.51065	1	0.107276	0.000223671
					3.6	8144.69	3344.69	106.922	5.0582	1	0.0833438	0.0015123				3.6	15677.7	10877.7	103.674	6.12781	1	0.100968	0.000563336				3.6	33836.3	29036.3	111.652	6.51005	1	0.107266	0.000224204
					3.7	8090.61	3290.61	107.813	5.03733	1	0.083	0.00153082				3.7	15614.2	10814.2	104.72	6.12443	1	0.100912	0.000566333				3.7	33763.6	28963.6	112.85	6.50944	1	0.107256	0.000224746
					3.8	8036.3	3236.3	108.708	5.01586	1	0.0826462	0.00154987				3.8	15550	10750	105.777	6.12098	1	0.100855	0.000569392				3.8	33690.1	28890.1	114.06	6.50882	1	0.107246	0.000225296
					3.9	7981.78	3181.78	109.607	4.99375	1	0.0822819	0.00156948				3.9	15485.3	10685.3	106.844	6.11746	1	0.100797	0.000572512				3.9	33615.9	28815.9	115.283	6.50819	1	0.107235	0.000225854
					4	7927.04	3127.04	110.508	4.97099	1	0.0819069	0.00158968				4	15419.9	10619.9	107.921	6.11387	1	0.100738	0.000575698				4	33540.8	28740.8	116.52	6.50755	1	0.107225	0.000226422
					4.1	7872.11	3072.11	111.414	4.94755	1	0.0815207	0.00161047				4.1	15353.9	10553.9	109.008	6.11021	1	0.100678	0.00057895				4.1	33465	28665	117.769	6.5069	1	0.107214	0.000226998
					4.2	7816.98	3016.98	112.322	4.9234	1	0.0811229	0.0016319				4.2	15287.3	10487.3	110.106	6.10646	1	0.100616	0.00058227				4.2	33388.4	28588.4	119.032	6.50624	1	0.107203	0.000227583
					4.3	7761.68	2961.68	113.233	4.89853	1	0.080713	0.00165397				4.3	15220.1	10420.1	111.213	6.10264	1	0.100553	0.00058566				4.3	33310.9	28510.9	120.308	6.50557	1	0.107192	0.000228178
					4.4	7706.22	2906.22	114.147	4.87289	1	0.0802905	0.00167671				4.4	15152.2	10352.2	112.332	6.09874	1	0.100489	0.000589123				4.4	33232.7	28432.7	121.597	6.50489	1	0.107181	0.000228782
					4.5	7650.59	2850.59	115.063	4.84646	1	0.0798551	0.00170016				4.5	15083.7	10283.7	113.461	6.09475	1	0.100423	0.00059266				4.5	33153.6	28353.6	122.901	6.5042	1	0.10717	0.000229396
					4.6	7594.83	2794.83	115.982	4.81922	1	0.0794061	0.00172433				4.6	15014.6	10214.6	114.6	6.09068	1	0.100356	0.000596273				4.6	33073.6	28273.6	124.218	6.5035	1	0.107158	0.00023002
					4.7	7538.93	2738.93	116.903	4.79112	1	0.0789432	0.00174926				4.7	14944.8	10144.8	115.75	6.08652	1	0.100287	0.000599966				4.7	32992.8	28192.8	125.549	6.50278	1	0.107146	0.000230654
					4.8	7482.93	2682.93	117.826	4.76213	1	0.0784656	0.00177498				4.8	14874.3	10074.3	116.911	6.08227	1	0.100217	0.000603739				4.8	32911.2	28111.2	126.894	6.50206	1	0.107134	0.000231298
					4.9	7426.81	2626.81	118.751	4.73223	1	0.0779729	0.00180151				4.9	14803.2	10003.2	118.083	6.07792	1	0.100146	0.000607596				4.9	32828.7	28028.7	128.253	6.50132	1	0.107122	0.000231952
					5	7370.62	2570.62	119.677	4.70137	1	0.0774644	0.00182889				5	14731.4	9931.45	119.265	6.07347	1	0.100073	0.00061154				5	32745.3	27945.3	129.627	6.50057	1	0.10711	0.000232617
					5.1	7314.35	2514.35	120.604	4.66952	1	0.0769396	0.00185714				5.1	14659	9859.01	120.459	6.06893	1	0.0999977	0.000615572				5.1	32661.1	27861.1	131.016	6.49981	1	0.107097	0.000233294
					5.2	7258.04	2458.04	121.532	4.63664	1	0.0763978	0.00188632				5.2	14585.9	9785.91	121.663	6.06428	1	0.0999211	0.000619695				5.2	32575.9	27775.9	132.419	6.49903	1	0.107084	0.000233981
					5.3	7201.69	2401.69	122.46	4.60269	1	0.0758384	0.00191644				5.3	14512.1	9712.13	122.879	6.05953	1	0.0998427	0.000623913				5.3	32489.8	27689.8	133.837	6.49824	1	0.107071	0.00023468
					5.4	7145.32	2345.32	123.389	4.56763	1	0.0752607	0.00194755				5.4	14437.7	9637.67	124.106	6.05466	1	0.0997626	0.000628229				5.4	32402.9	27602.9	135.27	6.49744	1	0.107058	0.00023539
					5.5	7088.97	2288.97	124.317	4.53141	1	0.074664	0.00197968				5.5	14362.5	9562.53	125.344	6.04969	1	0.0996806	0.000632645				5.5	32315	27515	136.718	6.49663	1	0.107045	0.000236112
					5.6	7032.63	2232.63	125.246	4.494	1	0.0740475	0.00201287				5.6	14286.7	9486.7	126.593	6.04459	1	0.0995966	0.000637165				5.6	32226.2	27426.2	138.182	6.4958	1	0.107031	0.000236847
					5.7	6976.35	2176.35	126.173	4.45534	1	0.0734106	0.00204717				5.7	14210.2	9410.18	127.854	6.03938	1	0.0995107	0.000641792				5.7	32136.4	27336.4	139.661	6.49496	1	0.107017	0.000237594
					5.8	6920.13	2120.13	127.099	4.4154	1	0.0727524	0.00208261				5.8	14133	9332.96	129.126	6.03404	1	0.0994227	0.00064653				5.8	32045.7	27245.7	141.155	6.4941	1	0.107003	0.000238353
					5.9	6864.01	2064.01	128.024	4.37412	1	0.0720723	0.00211923				5.9	14055	9255.05	130.41	6.02857	1	0.0993326	0.000651382				5.9	31954	27154	142.666	6.49323	1	0.106989	0.000239126
					6	6808.01	2008.01	128.947	4.33145	1	0.0713693	0.00215708				6	13976.4	9176.43	131.706	6.02297	1	0.0992403	0.000656352				6	31861.4	27061.4	144.192	6.49235	1	0.106974	0.000239912
					6.1	6752.16	1952.16	129.867	4.28735	1	0.0706426	0.00219621				6.1	13897.1	9097.1	133.013	6.01723	1	0.0991457	0.000661444				6.1	31767.8	26967.8	145.734	6.49144	1	0.106959	0.000240711
					6.2	6696.48	1896.48	130.784	4.24177	1	0.0698916	0.00223665				6.2	13817.1	9017.07	134.331	6.01134	1	0.0990488	0.000666663				6.2	31673.2	26873.2	147.293	6.49053	1	0.106944	0.000241525
					6.3	6641.01	1841.01	131.698	4.19465	1	0.0691152	0.00227845				6.3	13736.3	8936.32	135.662	6.00531	1	0.0989495	0.000672012				6.3	31577.6	26777.6	148.868	6.4896	1	0.106929	0.000242352
					6.4	6585.76	1785.76	132.609	4.14595	1	0.0683127	0.00232167				6.4	13654.8	8854.85	137.004	5.99913	1	0.0988476	0.000677497				6.4	31481	26681	150.46	6.48865	1	0.106913	0.000243194
					6.5	6530.79	1730.79	133.514	4.09561	1	0.0674832	0.00236633				6.5	13572.7	8772.66	138.358	5.99279	1	0.0987431	0.000683122				6.5	31383.3	26583.3	152.069	6.48768	1	0.106897	0.000244051
					6.6	6476.1	1676.1	134.415	4.04358	1	0.066626	0.00241249				6.6	13489.7	8689.74	139.725	5.98629	1	0.098636	0.000688892				6.6	31284.7	26484.7	153.694	6.4867	1	0.106881	0.000244923
					6.7	6421.75	1621.75	135.311	3.98981	1	0.0657401	0.00246019				6.7	13406.1	8606.1	141.103	5.97962	1	0.098526	0.000694812				6.7	31185	26385	155.337	6.4857	1	0.106865	0.00024581
					6.8	6367.76	1567.76	136.201	3.93426	1	0.0648248	0.00250947				6.8	13321.7	8521.72	142.493	5.97277	1	0.0984132	0.000700887				6.8	31084.2	26284.2	156.997	6.48468	1	0.106848	0.000246714
					6.9	6314.18	1514.18	137.084	3.87688	1	0.0638793	0.00256038				6.9	13236.6	8436.61	143.895	5.96574	1	0.0982974	0.000707125				6.9	30982.4	26182.4	158.675	6.48364	1	0.106831	0.000247633
					7	6261.03	1461.03	137.959	3.81762	1	0.0629029	0.00261296				7	13150.8	8350.77	145.31	5.95852	1	0.0981784	0.000713529				7	30879.5	26079.5	160.37	6.48259	1	0.106813	0.00024857
					7.1	6208.37	1408.37	138.827	3.75645	1	0.0618949	0.00266724				7.1	13064.2	8264.19	146.737	5.9511	1	0.0980562	0.000720108				7.1	30775.6	25975.6	162.083	6.48151	1	0.106796	0.000249523
					7.2	6156.22	1356.22	139.686	3.69331	1	0.0608547	0.00272325				7.2	12976.9	8176.86	148.175	5.94349	1	0.0979307	0.000726866				7.2	30670.5	25870.5	163.814	6.48042	1	0.106778	0.000250494
					7.3	6104.63	1304.63	140.536	3.62819	1	0.0597817	0.00278102				7.3	12888.8	8088.8	149.626	5.93566	1	0.0978017	0.000733812				7.3	30564.4	25764.4	165.563	6.4793	1	0.106759	0.000251483
					7.4	6053.64	1253.64	141.376	3.56106	1	0.0586755	0.00284058				7.4	12800	7999.98	151.09	5.92761	1	0.0976691	0.000740953				7.4	30457.1	25657.1	167.33	6.47817	1	0.106741	0.00025249
					7.5	6003.29	1203.29	142.206	3.49189	1	0.0575359	0.00290195				7.5	12710.4	7910.42	152.565	5.91933	1	0.0975328	0.000748296				7.5	30348.7	25548.7	169.117	6.47701	1	0.106722	0.000253516
					7.6	5953.63	1153.63	143.024	3.42068	1	0.0563625	0.00296513				7.6	12620.1	7820.11	154.054	5.91082	1	0.0973925	0.000755848				7.6	30239.2	25439.2	170.921	6.47583	1	0.106702	0.000254562
					7.7	5904.71	1104.71	143.83	3.34742	1	0.0551553	0.00303013				7.7	12529.1	7729.05	155.554	5.90206	1	0.0972482	0.00076362				7.7	30128.5	25328.5	172.745	6.47463	1	0.106682	0.000255627
					7.8	5856.56	1056.56	144.624	3.27212	1	0.0539146	0.00309694				7.8	12437.2	7637.25	157.067	5.89304	1	0.0970996	0.000771619				7.8	30016.6	25216.6	174.588	6.47341	1	0.106662	0.000256712
					7.9	5809.24	1009.24	145.403	3.1948	1	0.0526406	0.00316554				7.9	12344.7	7544.69	158.592	5.88376	1	0.0969466	0.000779855				7.9	29903.6	25103.6	176.45	6.47216	1	0.106642	0.000257818
					8	5762.79	962.789	146.169	3.11549	1	0.0513339	0.0032359				8	12251.4	7451.37	160.129	5.8742	1	0.0967891	0.000788338				8	29789.4	24989.4	178.332	6.47089	1	0.106621	0.000258945
					8.1	5717.25	917.25	146.919	3.03425	1	0.0499952	0.00330798				8.1	12157.3	7357.31	161.679	5.86435	1	0.0966268	0.000797078				8.1	29674	24874	180.233	6.4696	1	0.106599	0.000260095
					8.2	5672.67	872.671	147.654	2.95113	1	0.0486257	0.00338172				8.2	12062.5	7262.5	163.241	5.8542	1	0.0964595	0.000806086				8.2	29557.4	24757.4	182.155	6.46828	1	0.106578	0.000261266
					8.3	5629.1	829.097	148.372	2.86623	1	0.0472268	0.00345705				8.3	11966.9	7166.93	164.816	5.84373	1	0.096287	0.000815374				8.3	29439.6	24639.6	184.096	6.46693	1	0.106555	0.000262461
					8.4	5586.57	786.57	149.072	2.77964	1	0.0458	0.00353387				8.4	11870.6	7070.62	166.403	5.83293	1	0.0961091	0.000824953				8.4	29320.5	24520.5	186.058	6.46556	1	0.106533	0.000263679
					8.5	5545.13	745.134	149.755	2.69148	1	0.0443475	0.00361208				8.5	11773.6	6973.56	168.002	5.82179	1	0.0959255	0.000834838				8.5	29200.2	24400.2	188.04	6.46416	1	0.10651	0.000264922
					8.6	5504.83	704.827	150.419	2.60191	1	0.0428716	0.00369156				8.6	11675.7	6875.75	169.614	5.81029	1	0.095736	0.000845041				8.6	29078.7	24278.7	190.042	6.46273	1	0.106486	0.000266189
					8.7	5465.69	665.689	151.064	2.51108	1	0.041375	0.00377214				8.7	11577.2	6777.2	171.238	5.79841	1	0.0955404	0.000855577				8.7	28955.9	24155.9	192.066	6.46127	1	0.106462	0.000267483
					8.8	5427.76	627.756	151.689	2.41917	1	0.0398607	0.00385368				8.8	11477.9	6677.91	172.874	5.78615	1	0.0953382	0.000866461				8.8	28831.8	24031.8	194.111	6.45978	1	0.106438	0.000268802
					8.9	5391.06	591.06	152.294	2.3264	1	0.0383321	0.00393599				8.9	11377.9	6577.88	174.522	5.77347	1	0.0951293	0.000877709				8.9	28706.4	23906.4	196.177	6.45827	1	0.106413	0.000270148
					9	5355.63	555.63	152.878	2.233	1	0.0367931	0.00401886				9	11277.1	6477.12	176.182	5.76036	1	0.0949133	0.000889339				9	28579.7	23779.7	198.265	6.45672	1	0.106387	0.000271523
					9.1	5321.49	521.493	153.44	2.1392	1	0.0352476	0.00410207				9.1	11175.6	6375.63	177.854	5.7468	1	0.0946899	0.000901369				9.1	28451.7	23651.7	200.374	6.45514	1	0.106361	0.000272925
					9.2	5288.67	488.669	153.981	2.04528	1	0.0337	0.00418541				9.2	11073.4	6273.43	179.538	5.73277	1	0.0944587	0.000913818				9.2	28322.3	23522.3	202.505	6.45352	1	0.106335	0.000274357
					9.3	5257.18	457.176	154.5	1.9515	1	0.0321549	0.0042686				9.3	10970.5	6170.5	181.234	5.71824	1	0.0942194	0.000926706				9.3	28191.6	23391.6	204.658	6.45187	1	0.106307	0.00027582
					9.4	5227.02	427.025	154.997	1.85816	1	0.0306169	0.00435142				9.4	10866.9	6066.87	182.942	5.70319	1	0.0939714	0.000940056				9.4	28059.6	23259.6	206.834	6.45019	1	0.10628	0.000277313
					9.5	5198.22	398.224	155.471	1.76556	1	0.029091	0.00443358				9.5	10762.5	5962.53	184.661	5.6876	1	0.0937145	0.000953891				9.5	27926.2	23126.2	209.032	6.44847	1	0.106251	0.000278839
					9.6	5170.77	370.775	155.923	1.67398	1	0.0275822	0.00451482				9.6	10657.5	5857.5	186.391	5.67143	1	0.0934481	0.000968234				9.6	27791.4	22991.4	211.253	6.44671	1	0.106222	0.000280397
					9.7	5144.67	344.673	156.353	1.58374	1	0.0260952	0.00459489				9.7	10551.8	5751.79	188.133	5.65466	1	0.0931718	0.000983113				9.7	27655.2	22855.2	213.497	6.44492	1	0.106193	0.000281989
					9.8	5119.91	319.911	156.761	1.49511	1	0.0246349	0.00467352				9.8	10445.4	5645.41	189.886	5.63726	1	0.092885	0.000998556				9.8	27517.6	22717.6	215.764	6.44309	1	0.106163	0.000283617
					9.9	5096.47	296.474	157.148	1.40839	1	0.023206	0.00475046				9.9	10338.4	5538.37	191.65	5.61918	1	0.0925872	0.00101459				9.9	27378.6	22578.6	218.055	6.44121	1	0.106132	0.00028528
					10	5074.34	274.341	157.512	1.32383	1	0.0218127	0.00482548				10	10230.7	5430.67	193.424	5.6004	1	0.0922778	0.00103125				10	27238.1	22438.1	220.369	6.43929	1	0.1061	0.00028698
					10.1	5053.49	253.489	157.856	1.24168	1	0.0204592	0.00489836				10.1	10122.3	5322.35	195.209	5.58088	1	0.0919561	0.00104857				10.1	27096.2	22296.2	222.707	6.43733	1	0.106068	0.000288719
					10.2	5033.89	233.888	158.179	1.16217	1	0.0191491	0.00496891				10.2	10013.4	5213.4	197.004	5.56057	1	0.0916215	0.00106659				10.2	26952.9	22152.9	225.07	6.43533	1	0.106035	0.000290497
					10.3	5015.51	215.505	158.482	1.08549	1	0.0178856	0.00503694				10.3	9903.86	5103.86	198.809	5.53944	1	0.0912732	0.00108534				10.3	26808	22008	227.456	6.43328	1	0.106001	0.000292315
					10.4	4998.3	198.302	158.765	1.0118	1	0.0166714	0.00510232				10.4	9793.73	4993.73	200.624	5.51743	1	0.0909106	0.00110487				10.4	26661.7	21861.7	229.867	6.43118	1	0.105966	0.000294176
					10.5	4982.24	182.239	159.03	0.941246	1	0.0155089	0.00516491				10.5	9683.04	4883.04	202.448	5.49449	1	0.0905326	0.00112522				10.5	26513.9	21713.9	232.303	6.42904	1	0.105931	0.00029608
					10.6	4967.27	167.27	159.277	0.873925	1	0.0143997	0.00522464				10.6	9571.8	4771.8	204.28	5.47058	1	0.0901386	0.00114644				10.6	26364.5	21564.5	234.764	6.42684	1	0.105895	0.000298029
					10.7	4953.35	153.35	159.506	0.80991	1	0.0133449	0.00528144				10.7	9460.05	4660.05	206.122	5.44562	1	0.0897274	0.00116858				10.7	26213.6	21413.6	237.25	6.42459	1	0.105858	0.000300024
					10.8	4940.43	140.432	159.719	0.749241	1	0.0123452	0.00533526				10.8	9347.8	4547.8	207.971	5.41957	1	0.0892982	0.00119169				10.8	26061.2	21261.2	239.761	6.42229	1	0.10582	0.000302066
					10.9	4928.46	128.465	159.916	0.691927	1	0.0114009	0.00538611				10.9	9235.09	4435.09	209.828	5.39235	1	0.0888497	0.00121584				10.9	25907.2	21107.2	242.299	6.41993	1	0.105781	0.000304158
					11	4917.4	117.4	160.098	0.637952	1	0.0105115	0.005434				11	9121.94	4321.94	211.693	5.3639	1	0.0883809	0.00124108				11	25751.7	20951.7	244.862	6.41752	1	0.105741	0.000306301
					11.1	4907.19	107.186	160.267	0.587271	1	0.00967646	0.00547897				11.1	9008.39	4208.39	213.564	5.33413	1	0.0878903	0.0012675				11.1	25594.5	20794.5	247.451	6.41504	1	0.105701	0.000308497
					11.2	4897.77	97.7745	160.422	0.539819	1	0.0088946	0.00552107				11.2	8894.48	4094.48	215.441	5.30296	1	0.0873768	0.00129515				11.2	25435.8	20635.8	250.066	6.41251	1	0.105659	0.000310747
					11.3	4889.11	89.1146	160.564	0.495511	1	0.00816452	0.00556038				11.3	8780.23	3980.23	217.323	5.27031	1	0.0868387	0.00132412				11.3	25275.4	20475.4	252.709	6.40991	1	0.105616	0.000313054
					11.4	4881.16	81.1585	160.695	0.454243	1	0.00748456	0.00559699				11.4	8665.69	3865.69	219.21	5.23607	1	0.0862746	0.0013545				11.4	25113.4	20313.4	255.378	6.40724	1	0.105572	0.000315419
					11.5	4873.86	73.859	160.816	0.415901	1	0.00685279	0.00563101				11.5	8550.91	3750.91	221.102	5.20015	1	0.0856827	0.00138637				11.5	24949.8	20149.8	258.074	6.40451	1	0.105527	0.000317844
					11.6	4867.17	67.1707	160.926	0.380357	1	0.00626713	0.00566254				11.6	8435.94	3635.94	222.996	5.16243	1	0.0850612	0.00141983				11.6	24784.5	19984.5	260.797	6.4017	1	0.105481	0.000320333
					11.7	4861.05	61.0498	161.027	0.347478	1	0.00572538	0.00569171				11.7	8320.82	3520.82	224.893	5.12279	1	0.0844081	0.001455				11.7	24617.6	19817.6	263.548	6.39882	1	0.105433	0.000322886
					11.8	4855.45	55.4544	161.119	0.317124	1	0.00522525	0.00571864				11.8	8205.61	3405.61	226.791	5.08111	1	0.0837213	0.00149198				11.8	24448.9	19648.9	266.327	6.39587	1	0.105385	0.000325507
					11.9	4850.34	50.345	161.203	0.289154	1	0.00476439	0.00574346				11.9	8090.37	3290.37	228.69	5.03724	1	0.0829985	0.0015309				11.9	24278.6	19478.6	269.133	6.39284	1	0.105335	0.000328198
					12	4845.68	45.6837	161.28	0.263425	1	0.00434045	0.00576629				12	7975.18	3175.18	230.588	4.99104	1	0.0822372	0.00157189				12	24106.5	19306.5	271.968	6.38972	1	0.105283	0.000330961
					12.1	4841.44	41.4352	161.35	0.239796	1	0.00395111	0.00578725				12.1	7860.09	3060.09	232.484	4.94234	1	0.0814349	0.0016151				12.1	23932.8	19132.8	274.832	6.38652	1	0.105231	0.0003338
					12.2	4837.57	37.5661	161.414	0.218127	1	0.00359407	0.00580648				12.2	7745.19	2945.19	234.378	4.89098	1	0.0805885	0.00166067				12.2	23757.2	18957.2	277.724	6.38323	1	0.105176	0.000336717
					12.3	4834.05	34.0452	161.472	0.198282	1	0.00326709	0.00582408				12.3	7630.56	2830.56	236.266	4.83676	1	0.0796952	0.00170877				12.3	23580	18780	280.645	6.37985	1	0.105121	0.000339716
					12.4	4830.84	30.8435	161.524	0.180132	1	0.00296803	0.00584018				12.4	7516.28	2716.28	238.149	4.77949	1	0.0787517	0.00175957				12.4	23400.9	18600.9	283.595	6.37638	1	0.105063	0.000342799
					12.5	4827.93	27.934	161.572	0.16355	1	0.00269482	0.0058549				12.5	7402.46	2602.46	240.025	4.71897	1	0.0777543	0.00181327				12.5	23220.1	18420.1	286.574	6.3728	1	0.105005	0.00034597
					12.6	4825.29	25.2914	161.616	0.148418	1	0.00244549	0.00586832				12.6	7289.19	2489.19	241.891	4.65495	1	0.0766996	0.00187007				12.6	23037.5	18237.5	289.583	6.36913	1	0.104944	0.000349233
					12.7	4822.89	22.8928	161.655	0.134622	1	0.00221817	0.00588056				12.7	7176.59	2376.59	243.746	4.58722	1	0.0755835	0.00193017				12.7	22853	18053	292.622	6.36534	1	0.104882	0.000352591
					12.8	4820.72	20.7165	161.691	0.122056	1	0.00201111	0.00589171				12.8	7064.78	2264.78	245.589	4.5155	1	0.0744018	0.00199379				12.8	22666.8	17866.8	295.692	6.36144	1	0.104817	0.000356049
					12.9	4818.74	18.743	161.724	0.110618	1	0.00182266	0.00590186				12.9	6953.88	2153.88	247.416	4.43954	1	0.0731503	0.00206118				12.9	22478.7	17678.7	298.791	6.35743	1	0.104751	0.00035961
					13	4816.95	16.954	161.753	0.100217	1	0.00165127	0.00591109				13	6844.04	2044.04	249.226	4.35907	1	0.0718244	0.00213258				13	22288.7	17488.7	301.921	6.35329	1	0.104683	0.00036328
					13.1	4815.33	15.333	161.78	0.0907632	1	0.0014955	0.00591947				13.1	6735.4	1935.4	251.016	4.27381	1	0.0704194	0.00220823				13.1	22096.9	17296.9	305.081	6.34903	1	0.104613	0.000367062
					13.2	4813.86	13.8646	161.804	0.0821769	1	0.00135403	0.00592709				13.2	6628.12	1828.12	252.783	4.18345	1	0.0689307	0.00228839				13.2	21903.2	17103.2	308.273	6.34464	1	0.10454	0.000370962
					13.3	4812.53	12.535	161.826	0.0743826	1	0.0012256	0.00593401				13.3	6522.37	1722.37	254.526	4.08773	1	0.0673535	0.00237332				13.3	21707.6	16907.6	311.496	6.3401	1	0.104466	0.000374985
					13.4	4811.33	11.3313	161.846	0.0673109	1	0.00110908	0.00594028				13.4	6418.33	1618.33	256.24	3.98636	1	0.0656831	0.00246326				13.4	21510.1	16710.1	314.75	6.33542	1	0.104389	0.000379137
					13.5	4810.24	10.2419	161.864	0.0608978	1	0.00100341	0.00594597				13.5	6316.18	1516.18	257.923	3.87907	1	0.0639153	0.00255844				13.5	21310.7	16510.7	318.035	6.33059	1	0.104309	0.000383423
					13.6	4809.26	9.25615	161.88	0.0550845	1	0.000907626	0.00595113				13.6	6216.13	1416.13	259.572	3.76562	1	0.0620461	0.00265909				13.6	21109.4	16309.4	321.353	6.3256	1	0.104227	0.000387851
					13.7	4808.36	8.36444	161.895	0.0498169	1	0.000820833	0.0059558				13.7	6118.39	1318.39	261.182	3.64583	1	0.0600723	0.00276537				13.7	20906.1	16106.1	324.702	6.32044	1	0.104142	0.000392426
					13.8	4807.56	7.55793	161.908	0.0450455	1	0.000742214	0.00596004				13.8	6023.16	1223.16	262.751	3.51955	1	0.0579915	0.00287741				13.8	20700.9	15900.9	328.084	6.31511	1	0.104054	0.000397155
					13.9	4806.83	6.8286	161.92	0.0407249	1	0.000671023	0.00596387				13.9	5930.69	1130.69	264.275	3.38671	1	0.0558028	0.00299527				13.9	20493.7	15693.7	331.497	6.3096	1	0.103963	0.000402047
					14	4806.17	6.16919	161.931	0.0368136	1	0.000606577	0.00596734				14	5841.19	1041.19	265.75	3.24736	1	0.0535067	0.0031189				14	20284.5	15484.5	334.944	6.30389	1	0.103869	0.000407109
					14.1	4805.57	5.57306	161.941	0.0332738	1	0.000548252	0.00597048				14.1	5754.89	954.887	267.172	3.10165	1	0.0511058	0.00324818				14.1	20073.4	15273.4	338.423	6.29799	1	0.103772	0.000412351
					14.2	4805.03	5.03422	161.95	0.030071	1	0.00049548	0.00597332				14.2	5672.02	872.02	268.537	2.94989	1	0.0486053	0.00338282				14.2	19860.2	15060.2	341.935	6.29187	1	0.103671	0.00041778
					14.3	4804.55	4.54722	161.958	0.0271737	1	0.000447741	0.00597589				14.3	5592.8	792.804	269.842	2.79257	1	0.0460131	0.0035224				14.3	19645.1	14845.1	345.48	6.28552	1	0.103566	0.000423408
					14.4	4804.11	4.10712	161.965	0.0245533	1	0.000404564	0.00597822				14.4	5517.45	717.449	271.084	2.63038	1	0.0433407	0.0036663				14.4	19427.9	14627.9	349.058	6.27895	1	0.103458	0.000429243
					14.5	4803.71	3.70945	161.971	0.0221837	1	0.00036552	0.00598032				14.5	5446.14	646.143	272.259	2.46421	1	0.0406028	0.00381372				14.5	19208.8	14408.8	352.669	6.27212	1	0.103346	0.000435299
					14.6	4803.35	3.35013	161.977	0.0200412	1	0.000330219	0.00598222				14.6	5379.05	579.053	273.364	2.29518	1	0.0378177	0.00396368				14.6	18987.6	14187.6	356.314	6.26503	1	0.103229	0.000441586
					14.7	4803.03	3.02551	161.983	0.0181045	1	0.000298307	0.00598394				14.7	5316.31	516.311	274.398	2.12462	1	0.0350074	0.00411501				14.7	18764.3	13964.3	359.992	6.25767	1	0.103108	0.000448118
					14.8	4802.73	2.73225	161.988	0.0163539	1	0.000269462	0.00598549				14.8	5258.01	458.012	275.359	1.95404	1	0.0321967	0.00426635				14.8	18539.1	13739.1	363.703	6.25002	1	0.102981	0.000454908
					14.9	4802.47	2.46734	161.992	0.0147717	1	0.000243393	0.00598689				14.9	5204.21	404.205	276.245	1.78508	1	0.0294127	0.00441626				14.9	18311.8	13511.8	367.449	6.24206	1	0.10285	0.000461972
					15	4802.23	2.22805	161.996	0.0133419	1	0.000219834	0.00598816				15	5154.89	354.894	277.058	1.61945	1	0.0266837	0.0045632				15	18082.4	13282.4	371.228	6.23377	1	0.102714	0.000469326
					15.1	4802.01	2.01191	161.999	0.01205	1	0.000198547	0.00598931				15.1	5110.03	310.025	277.797	1.45888	1	0.0240379	0.00470567				15.1	17851	13051	375.041	6.22513	1	0.102571	0.000476986
					15.2	4801.82	1.81671	162.003	0.0108827	1	0.000179314	0.00599034				15.2	5069.5	269.498	278.465	1.30497	1	0.0215019	0.00484222				15.2	17617.5	12817.5	378.888	6.21613	1	0.102423	0.000484972
					15.3	4801.64	1.6404	162.006	0.00982811	1	0.000161938	0.00599128				15.3	5033.16	233.159	279.064	1.15917	1	0.0190996	0.00497157				15.3	17382	12582	382.769	6.20674	1	0.102268	0.000493304
					15.4	4801.48	1.48118	162.008	0.00887543	1	0.00014624	0.00599213				15.4	5000.81	200.811	279.597	1.02267	1	0.0168505	0.00509268				15.4	17144.4	12344.4	386.683	6.19694	1	0.102107	0.000502003
					15.5	4801.34	1.33739	162.011	0.00801485	1	0.00013206	0.00599289				15.5	4972.22	172.218	280.068	0.89635	1	0.0147691	0.00520475				15.5	16904.8	12104.8	390.632	6.18669	1	0.101938	0.000511095
					15.6	4801.21	1.20754	162.013	0.00723751	1	0.000119252	0.00599358				15.6	4947.11	147.114	280.481	0.780776	1	0.0128648	0.00530729				15.6	16663.1	11863.1	394.614	6.17597	1	0.101761	0.000520603
					15.7	4801.09	1.09029	162.015	0.0065354	1	0.000107684	0.0059942				15.7	4925.21	125.215	280.842	0.676171	1	0.0111413	0.00540009				15.7	16419.4	11619.4	398.629	6.16475	1	0.101577	0.000530557
					15.8	4800.98	0.984404	162.016	0.00590127	1	9.72351e-05	0.00599476				15.8	4906.22	106.225	281.155	0.582456	1	0.00959713	0.00548324				15.8	16173.7	11373.7	402.678	6.153	1	0.101383	0.000540987
					15.9	4800.89	0.888794	162.018	0.00532856	1	8.77986e-05	0.00599527				15.9	4889.85	89.8489	281.425	0.499292	1	0.00822683	0.00555702				15.9	15925.9	11125.9	406.761	6.14067	1	0.10118	0.000551926
					16	4800.8	0.802461	162.019	0.00481134	1	7.92764e-05	0.00599573				16	4875.8	75.7975	281.656	0.426129	1	0.00702132	0.00562193				16	15676.1	10876.1	410.876	6.12772	1	0.100966	0.000563411
					16.1	4800.72	0.724508	162.021	0.00434426	1	7.15802e-05	0.00599615				16.1	4863.8	63.7953	281.854	0.362268	1	0.00596908	0.00567859				16.1	15424.3	10624.3	415.025	6.11412	1	0.100742	0.000575482
					16.2	4800.65	0.654122	162.022	0.00392246	1	6.46303e-05	0.00599652				16.2	4853.58	53.5847	282.022	0.306917	1	0.00505706	0.0057277				16.2	15170.6	10370.6	419.206	6.0998	1	0.100506	0.000588183
					16.3	4800.59	0.59057	162.023	0.00354156	1	5.83543e-05	0.00599686				16.3	4844.93	44.9289	282.165	0.25924	1	0.00427149	0.00577				16.3	14914.9	10114.9	423.419	6.08472	1	0.100258	0.000601562
					16.4	4800.53	0.533188	162.024	0.00319762	1	5.26871e-05	0.00599716				16.4	4837.61	37.6141	282.286	0.218396	1	0.00359851	0.00580624				16.4	14657.2	9857.24	427.664	6.06882	1	0.0999958	0.000615671
					16.5	4800.48	0.481379	162.025	0.00288704	1	4.75698e-05	0.00599744				16.5	4831.45	31.4491	282.387	0.183572	1	0.00302472	0.00583713				16.5	14397.7	9597.7	431.941	6.05202	1	0.0997191	0.000630571
					16.6	4800.43	0.434602	162.025	0.00260661	1	4.2949e-05	0.00599769				16.6	4826.27	26.2652	282.473	0.154003	1	0.0025375	0.00586337				16.6	14136.3	9336.28	436.248	6.03427	1	0.0994265	0.000646324
					16.7	4800.39	0.392369	162.026	0.00235339	1	3.87768e-05	0.00599791				16.7	4821.92	21.9151	282.544	0.128983	1	0.00212524	0.00588557				16.7	13873	9073.04	440.586	6.01547	1	0.0991167	0.000663005
					16.8	4800.35	0.354237	162.027	0.00212476	1	3.50096e-05	0.00599811				16.8	4818.27	18.2707	282.604	0.107876	1	0.00177747	0.00590429				16.8	13608	8808.01	444.952	5.99553	1	0.0987883	0.000680691
					16.9	4800.32	0.319811	162.027	0.00191832	1	3.16081e-05	0.0059983				16.9	4815.22	15.2221	282.655	0.0901157	1	0.00148484	0.00592005				16.9	13341.2	8541.23	449.348	5.97436	1	0.0984395	0.000699473
					17	4800.29	0.288729	162.028	0.00173193	1	2.8537e-05	0.00599846				17	4812.67	12.675	282.697	0.0752041	1	0.00123914	0.00593328				17	13072.8	8272.78	453.771	5.95185	1	0.0980685	0.00071945
					17.1	4800.26	0.260667	162.028	0.00156364	1	2.5764e-05	0.00599861				17.1	4810.55	10.549	282.732	0.0627069	1	0.00103322	0.00594437				17.1	12802.7	8002.7	458.222	5.92786	1	0.0976732	0.000740732
					17.2	4800.24	0.235331	162.029	0.00141169	1	2.32604e-05	0.00599875				17.2	4808.78	8.77605	282.761	0.0522495	1	0.000860913	0.00595364				17.2	12531.1	7731.07	462.697	5.90226	1	0.0972514	0.000763446
					17.3	4800.21	0.212458	162.029	0.00127451	1	2.1e-05	0.00599887				17.3	4807.3	7.29864	282.785	0.0435101	1	0.000716915	0.0059614				17.3	12258	7457.98	467.197	5.87488	1	0.0968004	0.000787732
					17.4	4800.19	0.191807	162.029	0.00115065	1	1.89592e-05	0.00599898				17.4	4806.07	6.06824	282.805	0.0362145	1	0.000596705	0.00596787				17.4	11983.5	7183.5	471.719	5.84556	1	0.0963172	0.000813748
					17.5	4800.17	0.173163	162.03	0.00103882	1	1.71166e-05	0.00599908				17.5	4805.04	5.04407	282.822	0.0301296	1	0.000496445	0.00597327				17.5	11707.8	6907.76	476.263	5.81408	1	0.0957986	0.000841674
					17.6	4800.16	0.156331	162.03	0.000937857	1	1.54531e-05	0.00599917				17.6	4804.19	4.19194	282.836	0.0250584	1	0.000412888	0.00597777				17.6	11430.9	6630.86	480.825	5.78022	1	0.0952406	0.000871716
					17.7	4800.14	0.141135	162.03	0.000846705	1	1.39511e-05	0.00599925				17.7	4803.48	3.4832	282.848	0.0208348	1	0.000343295	0.00598152				17.7	11152.9	6352.93	485.405	5.74372	1	0.0946391	0.000904105
					17.8	4800.13	0.127416	162.031	0.000764409	1	1.25952e-05	0.00599932				17.8	4802.89	2.89389	282.858	0.0173189	1	0.000285363	0.00598463				17.8	10874.1	6074.12	489.999	5.70426	1	0.093989	0.000939109
					17.9	4800.12	0.11503	162.031	0.000690111	1	1.13709e-05	0.00599939				17.9	4802.4	2.40401	282.866	0.0143934	1	0.000237159	0.00598723				17.9	10594.6	5794.62	494.604	5.66152	1	0.0932848	0.000977031
					18	4800.1	0.103848	162.031	0.000623032	1	1.02657e-05	0.00599945				18	4802	1.99687	282.872	0.01196	1	0.000197065	0.00598939				18	10314.6	5514.6	499.218	5.61509	1	0.0925197	0.00101822
					18.1	4800.09	0.0937532	162.031	0.000562472	1	9.26785e-06	0.0059995				18.1	4801.66	1.65856	282.878	0.00993671	1	0.000163727	0.00599118				18.1	10034.3	5234.28	503.837	5.56452	1	0.0916865	0.00106309
					18.2	4800.08	0.0846394	162.031	0.000507798	1	8.36698e-06	0.00599955				18.2	4801.38	1.37747	282.883	0.00825472	1	0.000136013	0.00599268				18.2	9753.92	4953.92	508.456	5.50927	1	0.0907762	0.0011121
					18.3	4800.08	0.0764115	162.031	0.000458438	1	7.55367e-06	0.00599959				18.3	4801.14	1.14396	282.887	0.00685678	1	0.000112979	0.00599392				18.3	9473.8	4673.8	513.072	5.44875	1	0.0897789	0.00116581
					18.4	4800.07	0.0689834	162.031	0.000413875	1	6.81941e-06	0.00599963				18.4	4800.95	0.949987	282.89	0.00569512	1	9.38384e-05	0.00599495				18.4	9194.24	4394.24	517.678	5.38221	1	0.0886826	0.00122483
					18.5	4800.06	0.0622773	162.032	0.000373643	1	6.15651e-06	0.00599967				18.5	4800.79	0.788878	282.892	0.00472996	1	7.79354e-05	0.0059958				18.5	8915.61	4115.61	522.269	5.30884	1	0.0874737	0.00128993
					18.6	4800.06	0.0562231	162.032	0.000337322	1	5.55804e-06	0.0059997				18.6	4800.66	0.655071	282.895	0.00392814	1	6.47239e-05	0.00599651				18.6	8638.35	3838.35	526.837	5.22766	1	0.0861361	0.00136196
					18.7	4800.05	0.0507574	162.032	0.000304531	1	5.01775e-06	0.00599973				18.7	4800.54	0.543946	282.896	0.0032621	1	5.37496e-05	0.00599711				18.7	8362.93	3562.93	531.375	5.13752	1	0.0846508	0.00144193
					18.8	4800.05	0.045823	162.032	0.000274927	1	4.52997e-06	0.00599976				18.8	4800.45	0.451662	282.898	0.00270889	1	4.46343e-05	0.0059976				18.8	8089.94	3289.94	535.874	5.03707	1	0.0829957	0.00153105
					18.9	4800.04	0.0413683	162.032	0.000248201	1	4.0896e-06	0.00599978				18.9	4800.38	0.375028	282.899	0.00224942	1	3.70637e-05	0.005998				18.9	7820.02	3020.02	540.321	4.92475	1	0.081145	0.0016307
					19	4800.04	0.0373467	162.032	0.000224073	1	3.69204e-06	0.0059998				19	4800.31	0.311392	282.9	0.00186784	1	3.07763e-05	0.00599834				19	7553.92	2753.92	544.706	4.79873	1	0.0790686	0.00174251
					19.1	4800.03	0.033716	162.032	0.00020229	1	3.33313e-06	0.00599982				19.1	4800.26	0.258551	282.901	0.00155095	1	2.5555e-05	0.00599862				19.1	7292.53	2492.53	549.012	4.6569	1	0.0767317	0.00186834
					19.2	4800.03	0.0304383	162.032	0.000182625	1	3.0091e-06	0.00599984				19.2	4800.21	0.214675	282.902	0.0012878	1	2.12191e-05	0.00599886				19.2	7036.86	2236.86	553.225	4.49685	1	0.0740945	0.00201034
					19.3	4800.03	0.0274792	162.032	0.000164871	1	2.71657e-06	0.00599985				19.3	4800.18	0.178242	282.902	0.00106929	1	1.76186e-05	0.00599905				19.3	6788.09	1988.09	557.324	4.3159	1	0.071113	0.00217088
					19.4	4800.02	0.0248077	162.032	0.000148843	1	2.45248e-06	0.00599987				19.4	4800.15	0.147992	282.903	0.000887836	1	1.46289e-05	0.00599921				19.4	6547.55	1747.55	561.288	4.11116	1	0.0677395	0.00235253
					19.5	4800.02	0.022396	162.032	0.000134373	1	2.21406e-06	0.00599988				19.5	4800.12	0.122875	282.903	0.000737169	1	1.21463e-05	0.00599935				19.5	6316.8	1516.8	565.09	3.87974	1	0.0639263	0.00255785
					19.6	4800.02	0.0202187	162.032	0.00012131	1	1.99882e-06	0.00599989				19.6	4800.1	0.10202	282.904	0.000612066	1	1.0085e-05	0.00599946				19.6	6097.56	1297.56	568.702	3.61905	1	0.0596311	0.00278913
					19.7	4800.02	0.0182531	162.032	0.000109517	1	1.80451e-06	0.0059999				19.7	4800.08	0.0847046	282.904	0.00050819	1	8.37343e-06	0.00599955				19.7	5891.74	1091.74	572.093	3.32745	1	0.0548264	0.00304784
					19.8	4800.02	0.0164786	162.032	9.88699e-05	1	1.62908e-06	0.00599991				19.8	4800.07	0.0703277	282.904	0.00042194	1	6.9523e-06	0.00599963				19.8	5701.38	901.378	575.23	3.00507	1	0.0495145	0.00333386
					19.9	4800.01	0.0148765	162.032	8.92581e-05	1	1.4707e-06	0.00599992				19.9	4800.06	0.0583909	282.904	0.000350327	1	5.77233e-06	0.00599969				19.9	5528.52	728.517	578.078	2.65503	1	0.0437469	0.00364443
					20	4800.01	0.0134303	162.032	8.05807e-05	1	1.32773e-06	0.00599993				20	4800.05	0.04848	282.905	0.000290867	1	4.79262e-06	0.00599974				20	5375.04	575.036	580.607	2.28464	1	0.037644	0.00397304
					20.1	4800.01	0.0121246	162.032	7.27469e-05	1	1.19865e-06	0.00599994				20.1	4800.04	0.0402512	282.905	0.000241499	1	3.97917e-06	0.00599979				20.1	5242.39	442.388	582.793	1.90617	1	0.031408	0.00430882
					20.2	4800.01	0.0109459	162.032	6.56746e-05	1	1.08212e-06	0.00599994				20.2	4800.03	0.0334191	282.905	0.000200509	1	3.30378e-06	0.00599982				20.2	5131.3	331.298	584.623	1.53624	1	0.0253126	0.00463703
					20.3	4800.01	0.00988173	162.032	5.92899e-05	1	9.76918e-07	0.00599995				20.3	4800.03	0.0277466	282.905	0.000166476	1	2.74301e-06	0.00599985				20.3	5041.49	241.486	586.103	1.19326	1	0.0196613	0.00494133
					20.4	4800.01	0.00892104	162.032	5.35258e-05	1	8.81944e-07	0.00599995				20.4	4800.02	0.0230369	282.905	0.000138219	1	2.27743e-06	0.00599988				20.4	4971.55	171.549	587.255	0.893327	1	0.0147193	0.00520743
					20.5	4800.01	0.00805375	162.032	4.83222e-05	1	7.96203e-07	0.00599996				20.5	4800.02	0.0191267	282.905	0.000114758	1	1.89087e-06	0.0059999				20.5	4919.09	119.087	588.12	0.646245	1	0.0106482	0.00542664
					20.6	4800.01	0.00727078	162.032	4.36244e-05	1	7.18798e-07	0.00599996				20.6	4800.02	0.0158801	282.905	9.52792e-05	1	1.56991e-06	0.00599992				20.6	4881.08	81.0805	588.746	0.453836	1	0.00747785	0.00559735
					20.7	4800.01	0.00656392	162.033	3.93833e-05	1	6.48918e-07	0.00599997				20.7	4800.01	0.0131846	282.905	7.91066e-05	1	1.30344e-06	0.00599993				20.7	4854.36	54.3611	589.186	0.311159	1	0.00512697	0.00572394
					20.8	4800.01	0.00592578	162.033	3.55545e-05	1	5.85831e-07	0.00599997				20.8	4800.01	0.0109466	282.905	6.56791e-05	1	1.08219e-06	0.00599994				20.8	4836.03	36.028	589.488	0.209472	1	0.00345147	0.00581415
					20.9	4800.01	0.00534968	162.033	3.20979e-05	1	5.28877e-07	0.00599997				20.9	4800.01	0.00908853	282.905	5.45307e-05	1	8.98502e-07	0.00599995				20.9	4823.68	23.6799	589.692	0.139156	1	0.00229286	0.00587654
					21	4800	0.00482959	162.033	2.89774e-05	1	4.77461e-07	0.00599997				21	4800.01	0.00754583	282.905	4.52747e-05	1	7.4599e-07	0.00599996				21	4815.47	15.474	589.827	0.0915864	1	0.00150907	0.00591874
					21.1	4800	0.00436006	162.033	2.61603e-05	1	4.31042e-07	0.00599998				21.1	4800.01	0.00626498	282.905	3.75897e-05	1	6.19365e-07	0.00599997				21.1	4810.07	10.072	589.916	0.0598965	1	0.000986913	0.00594686
					21.2	4800	0.00393618	162.033	2.3617e-05	1	3.89137e-07	0.00599998				21.2	4800.01	0.00520155	282.905	3.12092e-05	1	5.14233e-07	0.00599997				21.2	4806.54	6.53856	589.974	0.0390051	1	0.000642686	0.00596539
					21.3	4800	0.00355351	162.033	2.1321e-05	1	3.51306e-07	0.00599998				21.3	4800	0.00431863	282.905	2.59117e-05	1	4.26946e-07	0.00599998				21.3	4804.24	4.23736	590.012	0.025329	1	0.000417345	0.00597753
					21.4	4800	0.00320804	162.033	1.92482e-05	1	3.17152e-07	0.00599998				21.4	4800	0.00358557	282.905	2.15134e-05	1	3.54475e-07	0.00599998				21.4	4802.74	2.74292	590.037	0.0164176	1	0.000270512	0.00598543
					21.5	4800	0.00289616	162.033	1.73769e-05	1	2.86319e-07	0.00599998				21.5	4800	0.00297695	282.905	1.78616e-05	1	2.94306e-07	0.00599998				21.5	4801.77	1.77423	590.053	0.0106286	1	0.000175128	0.00599057
					21.6	4800	0.00261459	162.033	1.56875e-05	1	2.58483e-07	0.00599999				21.6	4800	0.00247163	282.905	1.48298e-05	1	2.4435e-07	0.00599999				21.6	4801.15	1.14708	590.063	0.00687549	1	0.000113287	0.0059939
					21.7	4800	0.00236041	162.033	1.41624e-05	1	2.33354e-07	0.00599999				21.7	4800	0.00205209	282.905	1.23125e-05	1	2.02873e-07	0.00599999				21.7	4800.74	0.741384	590.07	0.00444538	1	7.32464e-05	0.00599606
					21.8	4800	0.00213093	162.033	1.27855e-05	1	2.10667e-07	0.00599999				21.8	4800	0.00170376	282.905	1.02226e-05	1	1.68437e-07	0.00599999				21.8	4800.48	0.479076	590.074	0.00287323	1	4.73422e-05	0.00599745
					21.9	4800	0.00192376	162.033	1.15425e-05	1	1.90186e-07	0.00599999				21.9	4800	0.00141456	282.905	8.48736e-06	1	1.39846e-07	0.00599999				21.9	4800.31	0.309534	590.077	0.00185669	1	3.05927e-05	0.00599835
					22	4800	0.00173673	162.033	1.04204e-05	1	1.71697e-07	0.00599999				22	4800	0.00117445	282.905	7.04669e-06	1	1.16108e-07	0.00599999				22	4800.2	0.199975	590.079	0.00119963	1	1.97664e-05	0.00599894
					22.1	4800	0.00156789	162.033	9.40733e-06	1	1.55004e-07	0.00599999				22.1	4800	0.000975095	282.905	5.85056e-06	1	9.63996e-08	0.00599999				22.1	4800.13	0.129187	590.08	0.000775031	1	1.27702e-05	0.00599931
					22.2	4800	0.00141546	162.033	8.49275e-06	1	1.39935e-07	0.00599999				22.2	4800	0.000809579	282.905	4.85747e-06	1	8.00365e-08	0.006				22.2	4800.08	0.0834537	590.08	0.000500685	1	8.24978e-06	0.00599956
					22.3	4800	0.00127785	162.033	7.66709e-06	1	1.26331e-07	0.00599999				22.3	4800	0.000672159	282.905	4.03295e-06	1	6.64508e-08	0.006				22.3	4800.05	0.0539092	590.081	0.00032344	1	5.32931e-06	0.00599971
					22.4	4800	0.00115362	162.033	6.9217e-06	1	1.14049e-07	0.00599999				22.4	4800	0.000558064	282.905	3.34838e-06	1	5.51713e-08	0.006				22.4	4800.03	0.0348237	590.081	0.000208935	1	3.44263e-06	0.00599981
					22.5	4800	0.00104146	162.033	6.24878e-06	1	1.02961e-07	0.00599999				22.5	4800	0.000463337	282.905	2.78002e-06	1	4.58063e-08	0.006				22.5	4800.02	0.0224948	590.081	0.000134966	1	2.22383e-06	0.00599988
					22.6	4800	0.000940214	162.033	5.64128e-06	1	9.29512e-08	0.00599999				22.6	4800	0.000384689	282.905	2.30813e-06	1	3.8031e-08	0.006				22.6	4800.01	0.0145307	590.082	8.71829e-05	1	1.43651e-06	0.00599992
					22.7	4800	0.000848806	162.033	5.09283e-06	1	8.39146e-08	0.006				22.7	4800	0.00031939	282.905	1.91634e-06	1	3.15755e-08	0.006				22.7	4800.01	0.00938617	590.082	5.63166e-05	1	9.27927e-07	0.00599995
					22.8	4800	0.000766286	162.033	4.59771e-06	1	7.57564e-08	0.006				22.8	4800	0.000265176	282.905	1.59106e-06	1	2.62158e-08	0.006				22.8	4800.01	0.00606303	590.082	3.6378e-05	1	5.994e-07	0.00599997
					22.9	4800	0.000691788	162.033	4.15073e-06	1	6.83914e-08	0.006				22.9	4800	0.000220164	282.905	1.32098e-06	1	2.17658e-08	0.006				22.9	4800	0.00391643	590.082	2.34985e-05	1	3.87185e-07	0.00599998
					23	4800	0.000624533	162.033	3.74719e-06	1	6.17425e-08	0.006				23	4800	0.000182793	282.905	1.09676e-06	1	1.80712e-08	0.006				23	4800	0.00252983	590.082	1.51789e-05	1	2.50103e-07	0.00599999
					23.1	4800	0.000563816	162.033	3.38289e-06	1	5.57399e-08	0.006				23.1	4800	0.000151765	282.905	9.1059e-07	1	1.50038e-08	0.006				23.1	4800	0.00163415	590.082	9.80487e-06	1	1.61555e-07	0.00599999
					23.2	4800	0.000509002	162.033	3.05401e-06	1	5.03209e-08	0.006				23.2	4800	0.000126004	282.905	7.56023e-07	1	1.2457e-08	0.006				23.2	4800	0.00105558	590.082	6.33347e-06	1	1.04357e-07	0.00599999
					23.3	4800	0.000459517	162.033	2.7571e-06	1	4.54287e-08	0.006				23.3	4800	0.000104616	282.905	6.27693e-07	1	1.03425e-08	0.006				23.3	4800	0.000681853	590.082	4.09112e-06	1	6.74092e-08	0.006
					23.4	4800	0.000414843	162.033	2.48906e-06	1	4.10122e-08	0.006				23.4	4800	8.68578e-05	282.905	5.21147e-07	1	8.58693e-09	0.006				23.4	4800	0.000440444	590.082	2.64266e-06	1	4.35431e-08	0.006
					23.5	4800	0.000374512	162.033	2.24707e-06	1	3.7025e-08	0.006				23.5	4800	7.21143e-05	282.905	4.32686e-07	1	7.12935e-09	0.006				23.5	4800	0.000284505	590.082	1.70703e-06	1	2.81267e-08	0.006
					23.6	4800	0.000338102	162.033	2.02861e-06	1	3.34254e-08	0.006				23.6	4800	5.98734e-05	282.905	3.5924e-07	1	5.91919e-09	0.006				23.6	4800	0.000183776	590.082	1.10266e-06	1	1.81685e-08	0.006
					23.7	4800	0.000305232	162.033	1.83139e-06	1	3.01758e-08	0.006				23.7	4800	4.97103e-05	282.905	2.98262e-07	1	4.91445e-09	0.006				23.7	4800	0.00011871	590.082	7.12263e-07	1	1.17359e-08	0.006
					23.8	4800	0.000275558	162.033	1.65335e-06	1	2.72421e-08	0.006				23.8	4800	4.12723e-05	282.905	2.47634e-07	1	4.08026e-09	0.006				23.8	4800	7.66812e-05	590.082	4.60087e-07	1	7.58084e-09	0.006
					23.9	4800	0.000248768	162.033	1.49261e-06	1	2.45937e-08	0.006				23.9	4800	3.42666e-05	282.905	2.056e-07	1	3.38766e-09	0.006				23.9	4800	4.95323e-05	590.082	2.97194e-07	1	4.89685e-09	0.006
					24	4800	0.000224583	162.033	1.3475e-06	1	2.22027e-08	0.006				24	4800	2.84501e-05	282.905	1.707e-07	1	2.81263e-09	0.006				24	4800	3.19954e-05	590.082	1.91972e-07	1	3.16313e-09	0.006
					24.1	4800	0.000202749	162.033	1.21649e-06	1	2.00442e-08	0.006				24.1	4800	2.36209e-05	282.905	1.41725e-07	1	2.3352e-09	0.006				24.1	4800	2.06675e-05	590.082	1.24005e-07	1	2.04322e-09	0.006
					24.2	4800	0.000183038	162.033	1.09823e-06	1	1.80955e-08	0.006				24.2	4800	1.96114e-05	282.905	1.17668e-07	1	1.93882e-09	0.006				24.2	4800	1.33502e-05	590.082	8.0101e-08	1	1.31982e-09	0.006
					24.3	4800	0.000165243	162.033	9.91458e-07	1	1.63362e-08	0.006				24.3	4800	1.62825e-05	282.905	9.76949e-08	1	1.60972e-09	0.006				24.3	4800	8.62355e-06	590.082	5.17413e-08	1	8.52541e-10	0.006
					24.4	4800	0.000149178	162.033	8.95069e-07	1	1.4748e-08	0.006				24.4	4800	1.35186e-05	282.905	8.11119e-08	1	1.33648e-09	0.006				24.4	4800	5.57039e-06	590.082	3.34223e-08	1	5.50699e-10	0.006
					24.5	4800	0.000134675	162.033	8.08051e-07	1	1.33142e-08	0.006				24.5	4800	1.12239e-05	282.905	6.73437e-08	1	1.10962e-09	0.006				24.5	4800	3.5982e-06	590.082	2.15892e-08	1	3.55725e-10	0.006
					24.6	4800	0.000121582	162.033	7.29493e-07	1	1.20198e-08	0.006				24.6	4800	9.31876e-06	282.905	5.59125e-08	1	9.2127e-10	0.006				24.6	4800	2.32426e-06	590.082	1.39456e-08	1	2.29781e-10	0.006
					24.7	4800	0.000109762	162.033	6.58572e-07	1	1.08513e-08	0.006				24.7	4800	7.73696e-06	282.905	4.64218e-08	1	7.64891e-10	0.006				24.7	4800	1.50136e-06	590.082	9.00815e-09	1	1.48427e-10	0.006
					24.8	4800	9.90909e-05	162.033	5.94546e-07	1	9.79632e-09	0.006				24.8	4800	6.42366e-06	282.905	3.8542e-08	1	6.35056e-10	0.006				24.8	4800	9.69803e-07	590.082	5.81882e-09	1	9.58766e-11	0.006
					24.9	4800	8.94574e-05	162.033	5.36744e-07	1	8.84392e-09	0.006				24.9	4800	5.33329e-06	282.905	3.19997e-08	1	5.27259e-10	0.006				24.9	4800	6.26445e-07	590.082	3.75867e-09	1	6.19316e-11	0.006
					25	4800	8.07604e-05	162.033	4.84562e-07	1	7.98412e-09	0.006				25	4800	4.428e-06	282.905	2.6568e-08	1	4.37761e-10	0.006				25	4800	4.04653e-07	590.082	2.42792e-09	1	4.00048e-11	0.006
					25.1	4800	7.29089e-05	162.033	4.37453e-07	1	7.20791e-09	0.006				25.1	4800	3.67638e-06	282.905	2.20583e-08	1	3.63454e-10	0.006				25.1	4800	2.61386e-07	590.082	1.56832e-09	1	2.58411e-11	0.006
					25.2	4800	6.58207e-05	162.033	3.94924e-07	1	6.50716e-09	0.006				25.2	4800	3.05234e-06	282.905	1.8314e-08	1	3.0176e-10	0.006				25.2	4800	1.68842e-07	590.082	1.01305e-09	1	1.66921e-11	0.006
					25.3	4800	5.94216e-05	162.033	3.5653e-07	1	5.87454e-09	0.006				25.3	4800	2.53422e-06	282.905	1.52053e-08	1	2.50538e-10	0.006				25.3	4800	1.09064e-07	590.082	6.54384e-10	1	1.07823e-11	0.006
					25.4	4800	5.36447e-05	162.033	3.21868e-07	1	5.30342e-09	0.006				25.4	4800	2.10406e-06	282.905	1.26243e-08	1	2.08011e-10	0.006				25.4	4800	7.04499e-08	590.082	4.227e-10	1	6.96481e-12	0.006
					25.5	4800	4.84294e-05	162.033	2.90576e-07	1	4.78782e-09	0.006				25.5	4800	1.74691e-06	282.905	1.04814e-08	1	1.72703e-10	0.006				25.5	4800	4.55072e-08	590.082	2.73043e-10	1	4.49893e-12	0.006
					25.6	4800	4.37211e-05	162.033	2.62327e-07	1	4.32235e-09	0.006				25.6	4800	1.45038e-06	282.905	8.70229e-09	1	1.43387e-10	0.006				25.6	4800	2.93954e-08	590.082	1.76372e-10	1	2.90609e-12	0.006
					25.7	4800	3.94706e-05	162.033	2.36823e-07	1	3.90213e-09	0.006				25.7	4800	1.20419e-06	282.905	7.22513e-09	1	1.19048e-10	0.006				25.7	4800	1.8988e-08	590.082	1.13928e-10	1	1.87719e-12	0.006
					25.8	4800	3.56332e-05	162.033	2.13799e-07	1	3.52277e-09	0.006				25.8	4800	9.99786e-07	282.905	5.99872e-09	1	9.88407e-11	0.006				25.8	4800	1.22653e-08	590.082	7.35919e-11	1	1.21257e-12	0.006
					25.9	4800	3.2169e-05	162.033	1.93014e-07	1	3.18029e-09	0.006				25.9	4800	8.30079e-07	282.905	4.98047e-09	1	8.20632e-11	0.006				25.9	4800	7.92279e-09	590.082	4.75367e-11	1	7.83262e-13	0.006
					26	4800	2.90415e-05	162.033	1.74249e-07	1	2.8711e-09	0.006				26	4800	6.89179e-07	282.905	4.13507e-09	1	6.81335e-11	0.006				26	4800	5.11773e-09	590.082	3.07064e-11	1	5.05949e-13	0.006
					26.1	4800	2.62181e-05	162.033	1.57309e-07	1	2.59197e-09	0.006				26.1	4800	5.72195e-07	282.905	3.43317e-09	1	5.65683e-11	0.006				26.1	4800	3.3058e-09	590.082	1.98348e-11	1	3.26818e-13	0.006
					26.2	4800	2.36692e-05	162.033	1.42015e-07	1	2.33998e-09	0.006				26.2	4800	4.75069e-07	282.905	2.85041e-09	1	4.69662e-11	0.006				26.2	4800	2.13539e-09	590.082	1.28123e-11	1	2.11108e-13	0.006
					26.3	4800	2.13681e-05	162.033	1.28209e-07	1	2.11249e-09	0.006				26.3	4800	3.94429e-07	282.905	2.36658e-09	1	3.8994e-11	0.006				26.3	4800	1.37936e-09	590.082	8.27613e-12	1	1.36366e-13	0.006
					26.4	4800	1.92907e-05	162.033	1.15744e-07	1	1.90712e-09	0.006				26.4	4800	3.27478e-07	282.905	1.96487e-09	1	3.23751e-11	0.006				26.4	4800	8.90996e-10	590.082	5.34597e-12	1	8.80855e-14	0.006
					26.5	4800	1.74153e-05	162.033	1.04492e-07	1	1.72171e-09	0.006				26.5	4800	2.71891e-07	282.905	1.63134e-09	1	2.68796e-11	0.006				26.5	4800	5.75539e-10	590.082	3.45324e-12	1	5.68989e-14	0.006
					26.6	4800	1.57222e-05	162.033	9.4333e-08	1	1.55432e-09	0.006				26.6	4800	2.25739e-07	282.905	1.35443e-09	1	2.2317e-11	0.006				26.6	4800	3.7177e-10	590.082	2.23062e-12	1	3.67539e-14	0.006
					26.7	4800	1.41937e-05	162.033	8.5162e-08	1	1.40321e-09	0.006				26.7	4800	1.87421e-07	282.905	1.12453e-09	1	1.85288e-11	0.006				26.7	4800	2.40145e-10	590.082	1.44087e-12	1	2.37412e-14	0.006
					26.8	4800	1.28138e-05	162.033	7.68826e-08	1	1.26679e-09	0.006				26.8	4800	1.55608e-07	282.905	9.33647e-10	1	1.53837e-11	0.006				26.8	4800	1.55122e-10	590.082	9.30732e-13	1	1.53357e-14	0.006
					26.9	4800	1.1568e-05	162.033	6.94081e-08	1	1.14364e-09	0.006				26.9	4800	1.29194e-07	282.905	7.75167e-10	1	1.27724e-11	0.006				26.9	4800	1.00201e-10	590.082	6.01207e-13	1	9.90608e-15	0.006
					27	4800	1.04434e-05	162.033	6.26603e-08	1	1.03245e-09	0.006				27	4800	1.07265e-07	282.905	6.43587e-10	1	1.06044e-11	0.006				27	4800	6.47251e-11	590.082	3.8835e-13	1	6.39884e-15	0.006
					27.1	4800	9.42808e-06	162.033	5.65685e-08	1	9.32078e-10	0.006				27.1	4800	8.90571e-08	282.905	5.34343e-10	1	8.80436e-12	0.006				27.1	4800	4.18092e-11	590.082	2.50855e-13	1	4.13334e-15	0.006
					27.2	4800	8.51148e-06	162.033	5.10689e-08	1	8.41461e-10	0.006				27.2	4800	7.39403e-08	282.905	4.43642e-10	1	7.30988e-12	0.006				27.2	4800	2.70067e-11	590.082	1.6204e-13	1	2.66993e-15	0.006
					27.3	4800	7.684e-06	162.033	4.6104e-08	1	7.59655e-10	0.006				27.3	4800	6.13894e-08	282.905	3.68336e-10	1	6.06907e-12	0.006				27.3	4800	1.7445e-11	590.082	1.0467e-13	1	1.72465e-15	0.006
					27.4	4800	6.93697e-06	162.033	4.16218e-08	1	6.85802e-10	0.006				27.4	4800	5.0969e-08	282.905	3.05814e-10	1	5.03889e-12	0.006				27.4	4800	1.12686e-11	590.082	6.76117e-14	1	1.11404e-15	0.006
					27.5	4800	6.26256e-06	162.033	3.75753e-08	1	6.19128e-10	0.006				27.5	4800	4.23173e-08	282.905	2.53904e-10	1	4.18357e-12	0.006				27.5	4800	7.27897e-12	590.082	4.36738e-14	1	7.19613e-16	0.006
					27.6	4800	5.65371e-06	162.033	3.39223e-08	1	5.58937e-10	0.006				27.6	4800	3.51343e-08	282.905	2.10806e-10	1	3.47344e-12	0.006				27.6	4800	4.70186e-12	590.082	2.82111e-14	1	4.64835e-16	0.006
					27.7	4800	5.10406e-06	162.033	3.06244e-08	1	5.04597e-10	0.006				27.7	4800	2.91705e-08	282.905	1.75023e-10	1	2.88385e-12	0.006				27.7	4800	3.03717e-12	590.082	1.8223e-14	1	3.0026e-16	0.006
					27.8	4800	4.60785e-06	162.033	2.76471e-08	1	4.55541e-10	0.006				27.8	4800	2.4219e-08	282.905	1.45314e-10	1	2.39433e-12	0.006				27.8	4800	1.96186e-12	590.082	1.17712e-14	1	1.93953e-16	0.006
					27.9	4800	4.15987e-06	162.033	2.49592e-08	1	4.11253e-10	0.006				27.9	4800	2.0108e-08	282.905	1.20648e-10	1	1.98791e-12	0.006				27.9	4800	1.26727e-12	590.082	7.6036e-15	1	1.25284e-16	0.006
					28	4800	3.75545e-06	162.033	2.25327e-08	1	3.71271e-10	0.006				28	4800	1.66948e-08	282.905	1.00169e-10	1	1.65048e-12	0.006				28	4800	8.18592e-13	590.082	4.91155e-15	1	8.09276e-17	0.006
					28.1	4800	3.39035e-06	162.033	2.03421e-08	1	3.35176e-10	0.006				28.1	4800	1.38609e-08	282.905	8.31657e-11	1	1.37032e-12	0.006				28.1	4800	5.2877e-13	590.082	3.17262e-15	1	5.22752e-17	0.006
					28.2	4800	3.06074e-06	162.033	1.83644e-08	1	3.02591e-10	0.006				28.2	4800	1.15081e-08	282.905	6.90489e-11	1	1.13772e-12	0.006				28.2	4800	3.4156e-13	590.082	2.04936e-15	1	3.37672e-17	0.006
					28.3	4800	2.76318e-06	162.033	1.65791e-08	1	2.73173e-10	0.006				28.3	4800	9.55471e-09	282.905	5.73283e-11	1	9.44597e-13	0.006				28.3	4800	2.20631e-13	590.082	1.32378e-15	1	2.1812e-17	0.006
					28.4	4800	2.49454e-06	162.033	1.49673e-08	1	2.46615e-10	0.006				28.4	4800	7.93287e-09	282.905	4.75972e-11	1	7.84258e-13	0.006				28.4	4800	1.42517e-13	590.082	8.551e-16	1	1.40895e-17	0.006
					28.5	4800	2.25202e-06	162.033	1.35121e-08	1	2.22639e-10	0.006				28.5	4800	6.58632e-09	282.905	3.95179e-11	1	6.51136e-13	0.006				28.5	4800	9.20587e-14	590.082	5.52352e-16	1	9.1011e-18	0.006
					28.6	4800	2.03308e-06	162.033	1.21985e-08	1	2.00994e-10	0.006				28.6	4800	5.46833e-09	282.905	3.281e-11	1	5.4061e-13	0.006				28.6	4800	5.94654e-14	590.082	3.56793e-16	1	5.87886e-18	0.006
					28.7	4800	1.83543e-06	162.033	1.10126e-08	1	1.81454e-10	0.006				28.7	4800	4.54012e-09	282.905	2.72407e-11	1	4.48845e-13	0.006				28.7	4800	3.84117e-14	590.082	2.3047e-16	1	3.79746e-18	0.006
					28.8	4800	1.65699e-06	162.033	9.94193e-09	1	1.63813e-10	0.006				28.8	4800	3.76947e-09	282.905	2.26168e-11	1	3.72657e-13	0.006				28.8	4800	2.48121e-14	590.082	1.48873e-16	1	2.45297e-18	0.006
					28.9	4800	1.4959e-06	162.033	8.97538e-09	1	1.47887e-10	0.006				28.9	4800	3.12962e-09	282.905	1.87777e-11	1	3.09401e-13	0.006				28.9	4800	1.60274e-14	590.082	9.61644e-17	1	1.5845e-18	0.006
					29	4800	1.35047e-06	162.033	8.1028e-09	1	1.3351e-10	0.006				29	4800	2.59839e-09	282.905	1.55904e-11	1	2.56882e-13	0.006				29	4800	1.03529e-14	590.082	6.21175e-17	1	1.02351e-18	0.006
					29.1	4800	1.21917e-06	162.033	7.31505e-09	1	1.2053e-10	0.006				29.1	4800	2.15733e-09	282.905	1.2944e-11	1	2.13278e-13	0.006				29.1	4800	6.68747e-15	590.082	4.01248e-17	1	6.61136e-19	0.006
					29.2	4800	1.10065e-06	162.033	6.60388e-09	1	1.08812e-10	0.006				29.2	4800	1.79114e-09	282.905	1.07468e-11	1	1.77076e-13	0.006				29.2	4800	4.31978e-15	590.082	2.59187e-17	1	4.27061e-19	0.006
					29.3	4800	9.93642e-07	162.033	5.96185e-09	1	9.82334e-11	0.006				29.3	4800	1.48711e-09	282.905	8.92264e-12	1	1.47018e-13	0.006				29.3	4800	2.79036e-15	590.082	1.67422e-17	1	2.75861e-19	0.006
					29.4	4800	8.97041e-07	162.033	5.38225e-09	1	8.86832e-11	0.006				29.4	4800	1.23468e-09	282.905	7.40808e-12	1	1.22063e-13	0.006				29.4	4800	1.80244e-15	590.082	1.08146e-17	1	1.78192e-19	0.006
					29.5	4800	8.09831e-07	162.033	4.85899e-09	1	8.00614e-11	0.006				29.5	4800	1.0251e-09	282.905	6.15061e-12	1	1.01343e-13	0.006				29.5	4800	1.16429e-15	590.082	6.98572e-18	1	1.15104e-19	0.006
					29.6	4800	7.311e-07	162.033	4.3866e-09	1	7.22779e-11	0.006				29.6	4800	8.51097e-10	282.905	5.10658e-12	1	8.41411e-14	0.006				29.6	4800	7.52072e-16	590.082	4.51243e-18	1	7.43513e-20	0.006
					29.7	4800	6.60022e-07	162.033	3.96013e-09	1	6.52511e-11	0.006				29.7	4800	7.06629e-10	282.905	4.23978e-12	1	6.98587e-14	0.006				29.7	4800	4.85802e-16	590.082	2.91481e-18	1	4.80273e-20	0.006
					29.8	4800	5.95855e-07	162.033	3.57513e-09	1	5.89074e-11	0.006				29.8	4800	5.86684e-10	282.905	3.5201e-12	1	5.80007e-14	0.006				29.8	4800	3.13804e-16	590.082	1.88282e-18	1	3.10233e-20	0.006
					29.9	4800	5.37927e-07	162.033	3.22756e-09	1	5.31804e-11	0.006				29.9	4800	4.87098e-10	282.905	2.92259e-12	1	4.81555e-14	0.006				29.9	4800	2.02702e-16	590.082	1.21621e-18	1	2.00395e-20	0.006
					30	4800	4.8563e-07	162.033	2.91378e-09	1	4.80103e-11	0.006				30	4800	4.04417e-10	282.905	2.4265e-12	1	3.99814e-14	0.006				30	4800	1.30935e-16	590.082	7.85613e-19	1	1.29445e-20	0.006
					30.1	4800	4.38417e-07	162.033	2.6305e-09	1	4.33427e-11	0.006				30.1	4800	3.3577e-10	282.905	2.01462e-12	1	3.31948e-14	0.006				30.1	4800	8.45779e-17	590.082	5.07467e-19	1	8.36153e-21	0.006
					30.2	4800	3.95794e-07	162.033	2.37476e-09	1	3.9129e-11	0.006				30.2	4800	2.78775e-10	282.905	1.67265e-12	1	2.75602e-14	0.006				30.2	4800	5.46332e-17	590.082	3.27799e-19	1	5.40114e-21	0.006
					30.3	4800	3.57315e-07	162.033	2.14389e-09	1	3.53249e-11	0.006				30.3	4800	2.31455e-10	282.905	1.38873e-12	1	2.28821e-14	0.006				30.3	4800	3.52903e-17	590.082	2.11742e-19	1	3.48887e-21	0.006
					30.4	4800	3.22577e-07	162.033	1.93546e-09	1	3.18906e-11	0.006				30.4	4800	1.92167e-10	282.905	1.153e-12	1	1.8998e-14	0.006				30.4	4800	2.27958e-17	590.082	1.36775e-19	1	2.25364e-21	0.006
					30.5	4800	2.91216e-07	162.033	1.7473e-09	1	2.87902e-11	0.006				30.5	4800	1.59548e-10	282.905	9.57287e-13	1	1.57732e-14	0.006				30.5	4800	1.4725e-17	590.082	8.83499e-20	1	1.45574e-21	0.006
					30.6	4800	2.62904e-07	162.033	1.57743e-09	1	2.59912e-11	0.006				30.6	4800	1.32466e-10	282.905	7.94794e-13	1	1.30958e-14	0.006				30.6	4800	9.51162e-18	590.082	5.70697e-20	1	9.40337e-22	0.006
					30.7	4800	2.37345e-07	162.033	1.42407e-09	1	2.34644e-11	0.006				30.7	4800	1.09981e-10	282.905	6.59883e-13	1	1.08729e-14	0.006				30.7	4800	6.14404e-18	590.082	3.68642e-20	1	6.07411e-22	0.006
					30.8	4800	2.1427e-07	162.033	1.28562e-09	1	2.11832e-11	0.006				30.8	4800	9.13121e-11	282.905	5.47873e-13	1	9.02729e-15	0.006				30.8	4800	3.96875e-18	590.082	2.38125e-20	1	3.92358e-22	0.006
					30.9	4800	1.93439e-07	162.033	1.16063e-09	1	1.91238e-11	0.006				30.9	4800	7.58125e-11	282.905	4.54875e-13	1	7.49497e-15	0.006				30.9	4800	2.56362e-18	590.082	1.53817e-20	1	2.53444e-22	0.006
					31	4800	1.74633e-07	162.033	1.0478e-09	1	1.72646e-11	0.006				31	4800	6.29438e-11	282.905	3.77663e-13	1	6.22275e-15	0.006				31	4800	1.65597e-18	590.082	9.93582e-21	1	1.63712e-22	0.006
					31.1	4800	1.57655e-07	162.033	9.45932e-10	1	1.55861e-11	0.006				31.1	4800	5.22596e-11	282.905	3.13557e-13	1	5.16648e-15	0.006				31.1	4800	1.06968e-18	590.082	6.41805e-21	1	1.0575e-22	0.006
					31.2	4800	1.42328e-07	162.033	8.53969e-10	1	1.40708e-11	0.006				31.2	4800	4.33888e-11	282.905	2.60333e-13	1	4.2895e-15	0.006				31.2	4800	6.90958e-19	590.082	4.14575e-21	1	6.83094e-23	0.006
					31.3	4800	1.28491e-07	162.033	7.70946e-10	1	1.27029e-11	0.006				31.3	4800	3.60239e-11	282.905	2.16143e-13	1	3.56139e-15	0.006				31.3	4800	4.46325e-19	590.082	2.67795e-21	1	4.41245e-23	0.006
					31.4	4800	1.15999e-07	162.033	6.95995e-10	1	1.14679e-11	0.006				31.4	4800	2.99091e-11	282.905	1.79454e-13	1	2.95687e-15	0.006				31.4	4800	2.88304e-19	590.082	1.72982e-21	1	2.85023e-23	0.006
					31.5	4800	1.04722e-07	162.033	6.28331e-10	1	1.0353e-11	0.006				31.5	4800	2.48322e-11	282.905	1.48993e-13	1	2.45496e-15	0.006				31.5	4800	1.8623e-19	590.082	1.11738e-21	1	1.84111e-23	0.006
					31.6	4800	9.45408e-08	162.033	5.67245e-10	1	9.34648e-12	0.006				31.6	4800	2.06171e-11	282.905	1.23703e-13	1	2.03825e-15	0.006				31.6	4800	1.20295e-19	590.082	7.21773e-22	1	1.18926e-23	0.006
					31.7	4800	8.53496e-08	162.033	5.12098e-10	1	8.43782e-12	0.006				31.7	4800	1.71175e-11	282.905	1.02705e-13	1	1.69227e-15	0.006				31.7	4800	7.7705e-20	590.082	4.6623e-22	1	7.68206e-24	0.006
					31.8	4800	7.70519e-08	162.033	4.62312e-10	1	7.6175e-12	0.006				31.8	4800	1.42119e-11	282.905	8.52715e-14	1	1.40502e-15	0.006				31.8	4800	5.01936e-20	590.082	3.01162e-22	1	4.96223e-24	0.006
					31.9	4800	6.9561e-08	162.033	4.17366e-10	1	6.87693e-12	0.006				31.9	4800	1.17995e-11	282.905	7.07972e-14	1	1.16652e-15	0.006				31.9	4800	3.24226e-20	590.082	1.94536e-22	1	3.20536e-24	0.006
					32	4800	6.27983e-08	162.033	3.7679e-10	1	6.20836e-12	0.006				32	4800	9.79665e-12	282.905	5.87799e-14	1	9.68515e-16	0.006				32	4800	2.09434e-20	590.082	1.2566e-22	1	2.0705e-24	0.006
					32.1	4800	5.66931e-08	162.033	3.40158e-10	1	5.60478e-12	0.006				32.1	4800	8.13373e-12	282.905	4.88024e-14	1	8.04116e-16	0.006				32.1	4800	1.35284e-20	590.082	8.11705e-23	1	1.33744e-24	0.006
					32.2	4800	5.11814e-08	162.033	3.07088e-10	1	5.05989e-12	0.006				32.2	4800	6.75309e-12	282.905	4.05185e-14	1	6.67623e-16	0.006				32.2	4800	8.73869e-21	590.082	5.24321e-23	1	8.63923e-25	0.006
					32.3	4800	4.62056e-08	162.033	2.77233e-10	1	4.56797e-12	0.006				32.3	4800	5.6068e-12	282.905	3.36408e-14	1	5.54299e-16	0.006				32.3	4800	5.64476e-21	590.082	3.38686e-23	1	5.58052e-25	0.006
					32.4	4800	4.17135e-08	162.033	2.50281e-10	1	4.12387e-12	0.006				32.4	4800	4.65508e-12	282.905	2.79305e-14	1	4.6021e-16	0.006				32.4	4800	3.64624e-21	590.082	2.18774e-23	1	3.60474e-25	0.006
					32.5	4800	3.76581e-08	162.033	2.25949e-10	1	3.72295e-12	0.006				32.5	4800	3.86491e-12	282.905	2.31895e-14	1	3.82093e-16	0.006				32.5	4800	2.35529e-21	590.082	1.41318e-23	1	2.32849e-25	0.006
					32.6	4800	3.3997e-08	162.033	2.03982e-10	1	3.36101e-12	0.006				32.6	4800	3.20887e-12	282.905	1.92532e-14	1	3.17235e-16	0.006				32.6	4800	1.5214e-21	590.082	9.12842e-24	1	1.50409e-25	0.006
					32.7	4800	3.06918e-08	162.033	1.84151e-10	1	3.03425e-12	0.006				32.7	4800	2.66419e-12	282.905	1.59851e-14	1	2.63386e-16	0.006				32.7	4800	9.82752e-22	590.082	5.89651e-24	1	9.71567e-26	0.006
					32.8	4800	2.7708e-08	162.033	1.66248e-10	1	2.73926e-12	0.006				32.8	4800	2.21196e-12	282.905	1.32717e-14	1	2.18678e-16	0.006				32.8	4800	6.34809e-22	590.082	3.80886e-24	1	6.27585e-26	0.006
					32.9	4800	2.50142e-08	162.033	1.50085e-10	1	2.47295e-12	0.006				32.9	4800	1.83649e-12	282.905	1.1019e-14	1	1.81559e-16	0.006				32.9	4800	4.10056e-22	590.082	2.46033e-24	1	4.05389e-26	0.006
					33	4800	2.25824e-08	162.033	1.35494e-10	1	2.23253e-12	0.006				33	4800	1.52476e-12	282.905	9.14857e-15	1	1.50741e-16	0.006				33	4800	2.64876e-22	590.082	1.58925e-24	1	2.61861e-26	0.006
					33.1	4800	2.03869e-08	162.033	1.22321e-10	1	2.01549e-12	0.006				33.1	4800	1.26594e-12	282.905	7.59566e-15	1	1.25154e-16	0.006				33.1	4800	1.71097e-22	590.082	1.02658e-24	1	1.69149e-26	0.006
					33.2	4800	1.84049e-08	162.033	1.10429e-10	1	1.81954e-12	0.006				33.2	4800	1.05106e-12	282.905	6.30635e-15	1	1.0391e-16	0.006				33.2	4800	1.1052e-22	590.082	6.63121e-25	1	1.09262e-26	0.006
					33.3	4800	1.66156e-08	162.033	9.96935e-11	1	1.64265e-12	0.006				33.3	4800	8.72648e-13	282.905	5.23589e-15	1	8.62716e-17	0.006				33.3	4800	7.13906e-23	590.082	4.28343e-25	1	7.05781e-27	0.006
					33.4	4800	1.50002e-08	162.033	9.00014e-11	1	1.48295e-12	0.006				33.4	4800	7.24522e-13	282.905	4.34713e-15	1	7.16276e-17	0.006				33.4	4800	4.61148e-23	590.082	2.76689e-25	1	4.559e-27	0.006
					33.5	4800	1.35419e-08	162.033	8.12515e-11	1	1.33878e-12	0.006				33.5	4800	6.01539e-13	282.905	3.60924e-15	1	5.94693e-17	0.006				33.5	4800	2.97879e-23	590.082	1.78727e-25	1	2.94489e-27	0.006
					33.6	4800	1.22254e-08	162.033	7.33522e-11	1	1.20862e-12	0.006				33.6	4800	4.99432e-13	282.905	2.99659e-15	1	4.93748e-17	0.006				33.6	4800	1.92415e-23	590.082	1.15449e-25	1	1.90225e-27	0.006
					33.7	4800	1.10368e-08	162.033	6.6221e-11	1	1.09112e-12	0.006				33.7	4800	4.14657e-13	282.905	2.48794e-15	1	4.09938e-17	0.006				33.7	4800	1.24291e-23	590.082	7.45744e-26	1	1.22876e-27	0.006
					33.8	4800	9.96383e-09	162.033	5.9783e-11	1	9.85043e-13	0.006				33.8	4800	3.44272e-13	282.905	2.06563e-15	1	3.40353e-17	0.006				33.8	4800	8.02857e-24	590.082	4.81714e-26	1	7.9372e-28	0.006
					33.9	4800	8.99515e-09	162.033	5.39709e-11	1	8.89278e-13	0.006				33.9	4800	2.85834e-13	282.905	1.715e-15	1	2.82581e-17	0.006				33.9	4800	5.18606e-24	590.082	3.11164e-26	1	5.12704e-28	0.006
					34	4800	8.12065e-09	162.033	4.87239e-11	1	8.02823e-13	0.006				34	4800	2.37315e-13	282.905	1.42389e-15	1	2.34615e-17	0.006				34	4800	3.34994e-24	590.082	2.00996e-26	1	3.31182e-28	0.006
					34.1	4800	7.33116e-09	162.033	4.3987e-11	1	7.24772e-13	0.006				34.1	4800	1.97033e-13	282.905	1.1822e-15	1	1.9479e-17	0.006				34.1	4800	2.1639e-24	590.082	1.29834e-26	1	2.13927e-28	0.006
					34.2	4800	6.61843e-09	162.033	3.97106e-11	1	6.5431e-13	0.006				34.2	4800	1.63588e-13	282.905	9.81527e-16	1	1.61726e-17	0.006				34.2	4800	1.39777e-24	590.082	8.38663e-27	1	1.38186e-28	0.006
					34.3	4800	5.97499e-09	162.033	3.58499e-11	1	5.90699e-13	0.006				34.3	4800	1.3582e-13	282.905	8.14919e-16	1	1.34274e-17	0.006				34.3	4800	9.02892e-25	590.082	5.41735e-27	1	8.92616e-29	0.006
					34.4	4800	5.3941e-09	162.033	3.23646e-11	1	5.33271e-13	0.006				34.4	4800	1.12765e-13	282.905	6.76592e-16	1	1.11482e-17	0.006				34.4	4800	5.83224e-25	590.082	3.49934e-27	1	5.76586e-29	0.006
					34.5	4800	4.86969e-09	162.033	2.92181e-11	1	4.81427e-13	0.006				34.5	4800	9.36242e-14	282.905	5.61745e-16	1	9.25587e-18	0.006				34.5	4800	3.76734e-25	590.082	2.2604e-27	1	3.72446e-29	0.006
					34.6	4800	4.39626e-09	162.033	2.63776e-11	1	4.34623e-13	0.006				34.6	4800	7.77321e-14	282.905	4.66393e-16	1	7.68475e-18	0.006				34.6	4800	2.43352e-25	590.082	1.46011e-27	1	2.40582e-29	0.006
					34.7	4800	3.96886e-09	162.033	2.38131e-11	1	3.92369e-13	0.006				34.7	4800	6.45376e-14	282.905	3.87226e-16	1	6.38031e-18	0.006				34.7	4800	1.57193e-25	590.082	9.43159e-28	1	1.55404e-29	0.006
					34.8	4800	3.58301e-09	162.033	2.1498e-11	1	3.54223e-13	0.006				34.8	4800	5.35828e-14	282.905	3.21497e-16	1	5.2973e-18	0.006				34.8	4800	1.01539e-25	590.082	6.09234e-28	1	1.00383e-29	0.006
					34.9	4800	3.23467e-09	162.033	1.9408e-11	1	3.19786e-13	0.006				34.9	4800	4.44875e-14	282.905	2.66925e-16	1	4.39812e-18	0.006				34.9	4800	6.55893e-26	590.082	3.93536e-28	1	6.48428e-30	0.006
					35	4800	2.9202e-09	162.033	1.75212e-11	1	2.88696e-13	0.006				35	4800	3.6936e-14	282.905	2.21616e-16	1	3.65157e-18	0.006				35	4800	4.23674e-26	590.082	2.54205e-28	1	4.18853e-30	0.006

## Sheet: Fig 2A and B
Flagellate	A5					Data	Data	Model	Model	error	error
Prey	B3					Prey	Predator	Prey	Predator	Prey	Predator	∆Prey	∆Predator				Prey	Predator	Prey	Predator	Prey	Predator	∆Prey	∆Predator				Prey	Predator	Prey	Predator	Prey	Predator	∆Prey	∆Predator
					Time (h)	[7000] μL¯¹	[7000] μL¯¹									Time (h)	[15000] μL¯¹	G5 [15000] μL¯¹									Time (h)	[30000] μL¯¹	[30000] μL¯¹
					0	12200	26	12200	26	0	0	0	0			0	19800	48	19800	48	0	0	0	0			0	36600	32	36600	32	0	0	0	0
					3	11900	56	11407.5	33.7717	492.461	22.2283	300	30			3	17300	56	17720.8	68.3913	-420.754	-12.3913	2500	8			3	34000	40	34789.5	49.7554	-789.528	-9.75541	2600	8
					5.17	10200	70	10672.8	40.9772	-472.82	29.0228	2000	44			5.17	15800	68	15633.2	88.8642	166.817	-20.8642	4000	20			5.17	29500	56	32719.8	70.0534	-3219.79	-14.0534	7100	24
					7.92	8600	100	9613.62	51.3648	-1013.62	48.6352	3600	74			7.92	13100	86	12462.6	119.958	637.362	-33.958	6700	38			7.92	26100	108	28931.9	107.202	-2831.87	0.798185	10500	76
					10.17	7400	98	8719.63	60.1322	-1319.63	37.8678	4800	72			10.17	8400	124	9819.18	145.883	-1419.18	-21.8826	11400	76			10.17	18600	164	24794.9	147.773	-6194.92	16.2268	18000	132
					14.33	7200	88	7059.03	76.4178	140.971	11.5822	5000	62			14.33	7800	182	6006.81	183.271	1793.19	-1.27066	12000	134			14.33	14300	244	14025.8	253.387	274.248	-9.38706	22300	212
					16.5	6000	88	6327.44	83.5925	-327.443	4.40746	6200	62			16.5	4900	204	5138.45	191.787	-238.445	12.2132	14900	156			16.5	10800	302	8457.19	307.998	2342.81	-5.99833	25800	270
					25.42	4600	112	4851.43	98.0679	-251.425	13.9321	7600	86			25.42	2400	232	4605.83	197.01	-2205.83	34.9899	17400	184			25.42	6800	352	4601.67	345.81	2198.33	6.19033	29800	320
										0	0										0	0										0	0
										0	0										0	0										0	0
					8					654.334	26.1807					8					1159.92	21.2012					8					2910.83	9.48045
dt	h	0.2			Time (h)	Prey	Prey	Predator	I	f	µ	F				Time (h)	Prey	Prey	Predator	I	f	µ	F				Time (h)	Prey	Prey	Predator	I	f	µ	F
					0	12200	7600	26	9.86223	1	0.0967195	0.00129766				0	19800	15200	48	13.3591	1	0.131013	0.000878886				0	36600	32000	32	16.4146	1	0.160979	0.000512958
f0		1			0.2	12148.7	7548.72	26.5029	9.82728	1	0.0963767	0.00130185				0.2	19671.8	15071.8	49.2577	13.3189	1	0.130619	0.000883699				0.2	36494.9	31894.9	33.0303	16.4035	1	0.16087	0.000514297
					0.4	12096.6	7496.63	27.0138	9.79154	1	0.0960263	0.00130613				0.4	19540.5	14940.5	50.5445	13.2773	1	0.130212	0.000888677				0.4	36386.6	31786.6	34.093	16.3919	1	0.160756	0.000515685
F -max	μL h-1 ind-1	0.00247874			0.6	12043.7	7443.72	27.5326	9.75501	1	0.095668	0.0013105				0.6	19406.3	14806.3	51.8608	13.2343	1	0.12979	0.000893828				0.6	36274.8	31674.8	35.1891	16.3798	1	0.160638	0.000517125
I-max	ind ind-1 h-1	20.6979			0.8	11990	7390.01	28.0594	9.71767	1	0.0953018	0.00131497				0.8	19269.1	14669.1	53.207	13.1898	1	0.129353	0.000899158				0.8	36159.5	31559.5	36.3197	16.3674	1	0.160516	0.000518619
					1	11935.5	7335.47	28.5942	9.67949	1	0.0949274	0.00131955				1	19128.7	14528.7	54.5835	13.1437	1	0.128901	0.000904674				1	36040.6	31440.6	37.4856	16.3544	1	0.160389	0.000520168
Yf/b		101.967			1.2	11880.1	7280.12	29.1371	9.64047	1	0.0945447	0.00132422				1.2	18985.2	14385.2	55.9907	13.0961	1	0.128434	0.000910384				1.2	35918	31318	38.6881	16.341	1	0.160257	0.000521776
Yb/f		0.00980706			1.4	11823.9	7223.94	29.688	9.60058	1	0.0941535	0.001329				1.4	18838.6	14238.6	57.4289	13.0467	1	0.12795	0.000916294				1.4	35791.6	31191.6	39.9281	16.3271	1	0.160121	0.000523445
					1.6	11766.9	7166.94	30.2471	9.55982	1	0.0937537	0.00133388				1.6	18688.7	14088.7	58.8985	12.9956	1	0.127449	0.000922414				1.6	35661.2	31061.2	41.2068	16.3126	1	0.159979	0.000525176
nb-min	μL¯¹	4600			1.8	11709.1	7109.1	30.8143	9.51815	1	0.0933451	0.00133887				1.8	18535.6	13935.6	60.3998	12.9427	1	0.12693	0.00092875				1.8	35526.8	30926.8	42.5252	16.2976	1	0.159832	0.000526974
					2	11650.4	7050.44	31.3895	9.47557	1	0.0929275	0.00134397				2	18379.3	13779.3	61.9331	12.8879	1	0.126393	0.000935312				2	35388.2	30788.2	43.8846	16.282	1	0.159679	0.00052884
					2.2	11591	6990.96	31.9729	9.43205	1	0.0925007	0.00134918				2.2	18219.6	13619.6	63.4987	12.8312	1	0.125836	0.000942108				2.2	35245.3	30645.3	45.2861	16.2658	1	0.15952	0.000530778
Error bacteria		4725.08			2.4	11530.6	6930.64	32.5644	9.38759	1	0.0920646	0.0013545				2.4	18056.7	13456.7	65.0968	12.7724	1	0.12526	0.000949148				2.4	35097.9	30497.9	46.7309	16.249	1	0.159355	0.000532791
Error flagellate		56.8624			2.6	11469.5	6869.5	33.164	9.34215	1	0.091619	0.00135995				2.6	17890.4	13290.4	66.7276	12.7115	1	0.124662	0.000956441				2.6	34946.1	30346.1	48.2202	16.2316	1	0.159184	0.000534882
					2.8	11407.5	6807.54	33.7717	9.29573	1	0.0911638	0.0013655				2.8	17720.8	13120.8	68.3913	12.6484	1	0.124043	0.000963998				2.8	34789.5	30189.5	49.7554	16.2134	1	0.159006	0.000537055
Error sum		103.202			3	11344.8	6744.75	34.3875	9.2483	1	0.0906987	0.00137118				3	17547.7	12947.7	70.088	12.583	1	0.123402	0.000971829				3	34628.2	30028.2	51.3377	16.1946	1	0.158821	0.000539312
					3.2	11281.1	6681.15	35.0112	9.19985	1	0.0902235	0.00137699				3.2	17371.4	12771.4	71.8178	12.5152	1	0.122738	0.000979944				3.2	34461.9	29861.9	52.9684	16.175	1	0.158629	0.000541659
µ-max	h-1	0.202986			3.4	11216.7	6616.73	35.643	9.15036	1	0.0897382	0.00138291				3.4	17191.6	12591.6	73.5807	12.445	1	0.122049	0.000988356				3.4	34290.6	29690.6	54.6489	16.1546	1	0.158429	0.000544099
					3.6	11151.5	6551.5	36.2827	9.09981	1	0.0892425	0.00138897				3.6	17008.5	12408.5	75.3768	12.3722	1	0.121335	0.000997076				3.6	34114	29514	56.3805	16.1334	1	0.158221	0.000546636
k0,5	μL¯¹	8350.17			3.8	11085.5	6485.47	36.9303	9.04819	1	0.0887362	0.00139515				3.8	16821.9	12221.9	77.206	12.2967	1	0.120594	0.00100612				3.8	33932.1	29332.1	58.1646	16.1114	1	0.158005	0.000549275
					4	11018.6	6418.63	37.5857	8.99548	1	0.0882192	0.00140146				4	16632.1	12032.1	79.0681	12.2184	1	0.119827	0.00101549				4	33744.6	29144.6	60.0026	16.0885	1	0.157781	0.000552021
					4.2	10951	6351.01	38.2489	8.94165	1	0.0876913	0.00140791				4.2	16438.8	11838.8	80.963	12.1373	1	0.119031	0.00102521				4.2	33551.6	28951.6	61.8961	16.0646	1	0.157547	0.000554878
Mf	pg cell-1	219			4.4	10882.6	6282.61	38.9197	8.88669	1	0.0871524	0.00141449				4.4	16242.3	11642.3	82.8904	12.0531	1	0.118206	0.00103529				4.4	33352.7	28752.7	63.8464	16.0398	1	0.157303	0.000557852
Mb	pg cell-1	3.6			4.6	10813.4	6213.44	39.5981	8.83059	1	0.0866022	0.00142121				4.6	16042.5	11442.5	84.8501	11.9658	1	0.11735	0.00104574				4.6	33147.9	28547.9	65.855	16.0139	1	0.157049	0.000560949
GGE		0.596596			4.8	10743.5	6143.5	40.2839	8.77333	1	0.0860406	0.00142807				4.8	15839.4	11239.4	86.8415	11.8753	1	0.116462	0.00105658				4.8	32937	28337	67.9235	15.987	1	0.156785	0.000564174
					5	10672.8	6072.82	40.9772	8.71489	1	0.0854675	0.00143506				5	15633.2	11033.2	88.8642	11.7814	1	0.115541	0.00106782				5	32719.8	28119.8	70.0534	15.9589	1	0.15651	0.000567534
					5.2	10601.4	6001.4	41.6776	8.65525	1	0.0848826	0.00144221				5.2	15423.8	10823.8	90.9177	11.6841	1	0.114586	0.00107948				5.2	32496.2	27896.2	72.2462	15.9297	1	0.156223	0.000571034
					5.4	10529.3	5929.25	42.3851	8.59441	1	0.0842859	0.00144949				5.4	15211.3	10611.3	93.0013	11.5831	1	0.113596	0.00109158				5.4	32266	27666	74.5035	15.8992	1	0.155925	0.000574684
					5.6	10456.4	5856.4	43.0996	8.53234	1	0.0836772	0.00145693				5.6	14995.9	10395.9	95.1142	11.4783	1	0.112569	0.00110412				5.6	32029.1	27429.1	76.8269	15.8674	1	0.155613	0.000578489
					5.8	10382.8	5782.85	43.8209	8.46903	1	0.0830563	0.00146451				5.8	14777.5	10177.5	97.2556	11.3697	1	0.111503	0.00111713				5.8	31785.3	27185.3	79.218	15.8343	1	0.155288	0.000582458
					6	10308.6	5708.62	44.5488	8.40447	1	0.0824231	0.00147224				6	14556.4	9956.38	99.4245	11.257	1	0.110398	0.00113063				6	31534.4	26934.4	81.6783	15.7997	1	0.154949	0.000586599
					6.2	10233.7	5633.74	45.2832	8.33864	1	0.0817775	0.00148012				6.2	14332.5	9732.54	101.62	11.1401	1	0.109252	0.00114463				6.2	31276.3	26676.3	84.2095	15.7636	1	0.154595	0.000590922
					6.4	10158.2	5558.22	46.0238	8.27153	1	0.0811194	0.00148816				6.4	14106.1	9506.13	103.84	11.0189	1	0.108063	0.00115914				6.4	31010.8	26410.8	86.8132	15.7259	1	0.154225	0.000595435
					6.6	10082.1	5482.08	46.7705	8.20313	1	0.0804486	0.00149635				6.6	13877.3	9277.29	106.084	10.8933	1	0.106831	0.00117419				6.6	30737.8	26137.8	89.4909	15.6866	1	0.153839	0.000600149
					6.8	10005.4	5405.35	47.5231	8.13343	1	0.079765	0.0015047				6.8	13646.2	9046.17	108.351	10.763	1	0.105553	0.00118979				6.8	30457	25857	92.2444	15.6454	1	0.153436	0.000605075
					7	9928.05	5328.05	48.2812	8.06242	1	0.0790686	0.0015132				7	13412.9	8812.93	110.638	10.628	1	0.104229	0.00120595				7	30168.4	25568.4	95.0751	15.6025	1	0.153014	0.000610224
					7.2	9850.19	5250.19	49.0447	7.99009	1	0.0783593	0.00152187				7.2	13177.8	8577.76	112.945	10.4881	1	0.102857	0.00122271				7.2	29871.7	25271.7	97.9847	15.5575	1	0.152573	0.000615609
					7.4	9771.82	5171.82	49.8133	7.91643	1	0.077637	0.00153069				7.4	12940.8	8340.84	115.268	10.3432	1	0.101436	0.00124006				7.4	29566.8	24966.8	100.975	15.5105	1	0.152112	0.000621242
					7.6	9692.95	5092.95	50.5868	7.84145	1	0.0769016	0.00153967				7.6	12702.4	8102.39	117.607	10.1931	1	0.0999644	0.00125804				7.6	29253.6	24653.6	104.047	15.4612	1	0.151629	0.000627138
					7.8	9613.62	5013.62	51.3648	7.76512	1	0.076153	0.00154881				7.8	12462.6	7862.64	119.958	10.0378	1	0.0984409	0.00127664				7.8	28931.9	24331.9	107.202	15.4097	1	0.151124	0.000633312
					8	9533.85	4933.85	52.1471	7.68746	1	0.0753914	0.00155811				8	12221.8	7621.82	122.32	9.87703	1	0.0968646	0.00129589				8	28601.5	24001.5	110.442	15.3557	1	0.150594	0.00063978
					8.2	9453.67	4853.67	52.9334	7.60846	1	0.0746166	0.00156757				8.2	11980.2	7380.19	124.689	9.71081	1	0.0952345	0.0013158				8.2	28262.3	23662.3	113.768	15.2991	1	0.150039	0.000646558
					8.4	9373.12	4773.12	53.7234	7.52812	1	0.0738287	0.00157719				8.4	11738	7138.02	127.064	9.53902	1	0.0935498	0.00133637				8.4	27914.2	23314.2	117.182	15.2397	1	0.149457	0.000653666
					8.6	9292.23	4692.23	54.5166	7.44644	1	0.0730277	0.00158697				8.6	11495.6	6895.6	129.442	9.36159	1	0.0918097	0.00135762				8.6	27557	22957	120.685	15.1774	1	0.148846	0.000661124
					8.8	9211.04	4611.04	55.3129	7.36343	1	0.0722136	0.00159691				8.8	11253.2	6653.25	131.819	9.17847	1	0.0900138	0.00137955				8.8	27190.7	22590.7	124.278	15.1121	1	0.148205	0.000668951
					9	9129.58	4529.58	56.1118	7.2791	1	0.0713866	0.00160701				9	11011.3	6411.27	134.192	8.98964	1	0.0881619	0.00140216				9	26815.1	22215.1	127.961	15.0434	1	0.147532	0.000677172
					9.2	9047.9	4447.9	56.9129	7.19345	1	0.0705466	0.00161727				9.2	10770	6170	136.558	8.79509	1	0.086254	0.00142546				9.2	26430.1	21830.1	131.737	14.9713	1	0.146824	0.00068581
					9.4	8966.02	4366.02	57.7159	7.10649	1	0.0696938	0.00162768				9.4	10529.8	5929.8	138.913	8.59487	1	0.0842904	0.00144944				9.4	26035.6	21435.6	135.606	14.8955	1	0.146081	0.000694893
					9.6	8883.98	4283.98	58.5204	7.01824	1	0.0688284	0.00163825				9.6	10291	5691.01	141.255	8.38904	1	0.0822719	0.00147409				9.6	25631.6	21031.6	139.567	14.8157	1	0.145298	0.000704447
					9.8	8801.84	4201.84	59.3259	6.92872	1	0.0679504	0.00164897				9.8	10054	5454.01	143.58	8.17772	1	0.0801994	0.0014994				9.8	25218.1	20618.1	143.623	14.7317	1	0.144475	0.000714504
					10	8719.63	4119.63	60.1322	6.83795	1	0.0670602	0.00165984				10	9819.18	5219.18	145.883	7.96104	1	0.0780744	0.00152534				10	24794.9	20194.9	147.773	14.6433	1	0.143607	0.000725096
					10.2	8637.4	4037.4	60.9387	6.74593	1	0.0661578	0.00167086				10.2	9586.9	4986.9	148.16	7.73922	1	0.075899	0.00155191				10.2	24362.1	19762.1	152.017	14.55	1	0.142693	0.000736258
					10.4	8555.18	3955.18	61.745	6.65271	1	0.0652436	0.00168203				10.4	9357.57	4757.57	150.41	7.5125	1	0.0736755	0.00157906				10.4	23919.8	19319.8	156.356	14.4518	1	0.141729	0.000748029
					10.6	8473.02	3873.02	62.5507	6.55831	1	0.0643178	0.00169333				10.6	9131.58	4531.58	152.626	7.28118	1	0.071407	0.00160676				10.6	23467.8	18867.8	160.788	14.348	1	0.140712	0.000760449
					10.8	8390.98	3790.98	63.3553	6.46276	1	0.0633807	0.00170477				10.8	8909.32	4309.32	154.806	7.04562	1	0.0690969	0.00163497				10.8	23006.4	18406.4	165.313	14.2385	1	0.139638	0.000773563
					11	8309.09	3709.09	64.1584	6.3661	1	0.0624327	0.00171635				11	8691.18	4091.18	156.945	6.80625	1	0.0667493	0.00166364				11	22535.7	17935.7	169.93	14.1229	1	0.138504	0.000787417
					11.2	8227.4	3627.4	64.9595	6.26835	1	0.0614741	0.00172806				11.2	8477.54	3877.54	159.04	6.56354	1	0.064369	0.00169271				11.2	22055.7	17455.7	174.637	14.0006	1	0.137304	0.000802062
					11.4	8145.96	3545.96	65.7582	6.16957	1	0.0605054	0.00173989				11.4	8268.77	3668.77	161.088	6.31802	1	0.0619612	0.00172211				11.4	21566.7	16966.7	179.432	13.8712	1	0.136036	0.000817555
					11.6	8064.82	3464.82	66.5539	6.0698	1	0.0595269	0.00175184				11.6	8065.22	3465.22	163.084	6.07029	1	0.0595317	0.00175178				11.6	21068.9	16468.9	184.314	13.7343	1	0.134693	0.000833952
					11.8	7984.03	3384.03	67.3463	5.96908	1	0.0585391	0.0017639				11.8	7867.22	3267.22	165.025	5.82099	1	0.0570868	0.00178163				11.8	20562.6	15962.6	189.279	13.5893	1	0.133271	0.000851318
					12	7903.63	3303.63	68.1348	5.86747	1	0.0575426	0.00177607				12	7675.1	3075.1	166.91	5.57083	1	0.0546335	0.00181159				12	20048.2	15448.2	194.325	13.4356	1	0.131764	0.00086972
					12.2	7823.67	3223.67	68.9189	5.76501	1	0.0565378	0.00178834				12.2	7489.14	2889.14	168.733	5.32054	1	0.0521788	0.00184157				12.2	19526	14926	199.446	13.2727	1	0.130166	0.000889232
					12.4	7744.21	3144.21	69.6982	5.66178	1	0.0555254	0.0018007				12.4	7309.59	2709.59	170.494	5.07089	1	0.0497305	0.00187146				12.4	18996.6	14396.6	204.638	13.0999	1	0.128471	0.000909929
					12.6	7665.29	3065.29	70.4722	5.55782	1	0.0545059	0.00181315				12.6	7136.67	2536.67	172.19	4.82269	1	0.0472964	0.00190119				12.6	18460.4	13860.4	209.896	12.9165	1	0.126672	0.000931894
					12.8	7586.95	2986.95	71.2404	5.45321	1	0.05348	0.00182568				12.8	6970.59	2370.59	173.819	4.57676	1	0.0448845	0.00193064				12.8	17918.2	13318.2	215.213	12.7217	1	0.124763	0.000955213
					13	7509.25	2909.25	72.0024	5.34801	1	0.0524483	0.00183828				13	6811.49	2211.49	175.379	4.3339	1	0.0425028	0.00195972				13	17370.6	12770.6	220.584	12.5149	1	0.122735	0.000979978
					13.2	7432.24	2832.24	72.7577	5.2423	1	0.0514115	0.00185094				13.2	6659.47	2059.47	176.87	4.09493	1	0.0401592	0.00198834				13.2	16818.5	12218.5	225.998	12.2953	1	0.120581	0.00100628
					13.4	7355.96	2755.96	73.5058	5.13614	1	0.0503704	0.00186365				13.4	6514.62	1914.62	178.291	3.86063	1	0.0378615	0.0020164				13.4	16262.8	11662.8	231.448	12.062	1	0.118292	0.00103423
					13.6	7280.45	2680.45	74.2463	5.02961	1	0.0493257	0.00187641				13.6	6376.95	1776.95	179.641	3.63176	1	0.0356169	0.00204381				13.6	15704.4	11104.4	236.924	11.8141	1	0.115862	0.00106391
					13.8	7205.76	2605.76	74.9788	4.9228	1	0.0482782	0.0018892				13.8	6246.47	1646.47	180.92	3.409	1	0.0334323	0.00207049				13.8	15144.6	10544.6	242.414	11.5509	1	0.11328	0.00109543
					14	7131.94	2531.94	75.7028	4.81579	1	0.0472287	0.00190201				14	6123.12	1523.12	182.13	3.193	1	0.031314	0.00209636				14	14584.6	9984.61	247.906	11.2715	1	0.11054	0.00112889
					14.2	7059.03	2459.03	76.4178	4.70866	1	0.0461781	0.00191484				14.2	6006.81	1406.81	183.271	2.98433	1	0.0292675	0.00212134				14.2	14025.8	9425.75	253.387	10.9752	1	0.107634	0.00116438
					14.4	6987.06	2387.06	77.1236	4.60149	1	0.0451271	0.00192768				14.4	5897.42	1297.42	184.343	2.78349	1	0.0272979	0.0021454				14.4	13469.6	8869.56	258.842	10.6611	1	0.104554	0.00120199
					14.6	6916.09	2316.09	77.8197	4.49438	1	0.0440767	0.0019405				14.6	5794.8	1194.8	185.35	2.59088	1	0.0254089	0.00216846				14.6	12917.7	8317.65	264.254	10.3288	1	0.101295	0.00124179
					14.8	6846.14	2246.14	78.5057	4.38741	1	0.0430276	0.00195331				14.8	5698.76	1098.76	186.292	2.40683	1	0.0236039	0.00219051				14.8	12371.8	7771.77	269.608	9.97768	1	0.0978517	0.00128384
					15	6777.25	2177.25	79.1812	4.28068	1	0.0419809	0.0019661				15	5609.08	1009.08	187.171	2.23158	1	0.0218852	0.00221149				15	11833.8	7233.76	274.884	9.60757	1	0.0942221	0.00132816
					15.2	6709.46	2109.46	79.8461	4.17428	1	0.0409374	0.00197884				15.2	5525.54	925.544	187.99	2.06527	1	0.0202542	0.00223141				15.2	11305.6	6705.56	280.064	9.2185	1	0.0904064	0.00137475
					15.4	6642.8	2042.8	80.4998	4.0683	1	0.0398981	0.00199153				15.4	5447.89	847.894	188.752	1.90797	1	0.0187116	0.00225025				15.4	10789.2	6189.21	285.128	8.81081	1	0.0864082	0.00142358
					15.6	6577.3	1977.3	81.1422	3.96283	1	0.0388637	0.00200416				15.6	5375.87	775.867	189.458	1.75967	1	0.0172572	0.00226801				15.6	10286.8	5686.77	290.056	8.38532	1	0.0822354	0.00147453
					15.8	6512.99	1912.99	81.7729	3.85797	1	0.0378353	0.00201672				15.8	5309.19	709.19	190.112	1.62029	1	0.0158903	0.0022847				15.8	9800.32	5200.32	294.826	7.94332	1	0.0779006	0.00152747
					16	6449.89	1849.89	82.3916	3.7538	1	0.0368137	0.0020292				16	5247.58	647.583	190.716	1.48966	1	0.0146092	0.00230034				16	9331.94	4731.94	299.42	7.48667	1	0.0734222	0.00158215
					16.2	6388.04	1788.04	82.9983	3.65042	1	0.0357999	0.00204158				16.2	5190.76	590.762	191.274	1.36759	1	0.0134121	0.00231496				16.2	8883.61	4283.61	303.816	7.01784	1	0.0688244	0.0016383
					16.4	6327.44	1727.44	83.5925	3.54791	1	0.0347946	0.00205385				16.4	5138.45	538.445	191.787	1.25382	1	0.0122963	0.00232859				16.4	8457.19	3857.19	307.998	6.53997	1	0.0641379	0.00169553
					16.6	6268.13	1668.13	84.1743	3.44637	1	0.0337988	0.00206601				16.6	5090.35	490.352	192.258	1.14804	1	0.0112589	0.00234126				16.6	8054.33	3454.33	311.949	6.05679	1	0.0593993	0.00175339
					16.8	6210.11	1610.11	84.7432	3.34588	1	0.0328132	0.00207805				16.8	5046.21	446.208	192.691	1.04993	1	0.0102967	0.002353				16.8	7676.44	3076.44	315.655	5.5726	1	0.0546509	0.00181138
					17	6153.4	1553.4	85.2994	3.24652	1	0.0318388	0.00208995				17	5005.75	405.746	193.088	0.959134	1	0.00940628	0.00236388				17	7324.64	2724.64	319.105	5.09213	1	0.0499388	0.00186892
					17.2	6098.01	1498.01	85.8426	3.14838	1	0.0308763	0.0021017				17.2	4968.71	368.706	193.451	0.875279	1	0.00858392	0.00237392				17.2	6999.65	2399.65	322.292	4.62034	1	0.045312	0.00192542
					17.4	6043.96	1443.96	86.3727	3.05152	1	0.0299265	0.0021133				17.4	4934.84	334.841	193.784	0.797987	1	0.0078259	0.00238318				17.4	6701.83	2101.83	325.213	4.16223	1	0.0408192	0.00198028
					17.6	5991.25	1391.25	86.8896	2.95603	1	0.02899	0.00212473				17.6	4903.91	303.914	194.087	0.72687	1	0.00712846	0.00239169				17.6	6431.11	1831.11	327.868	3.72254	1	0.0365072	0.00203294
					17.8	5939.88	1339.88	87.3934	2.86198	1	0.0280676	0.002136				17.8	4875.7	275.699	194.364	0.661544	1	0.00648781	0.00239952				17.8	6187.01	1587.01	330.262	3.30555	1	0.0324177	0.00208288
					18	5889.85	1289.85	87.884	2.76942	1	0.0271599	0.00214708				18	4849.98	249.983	194.616	0.601632	1	0.00590024	0.00240669				18	5968.67	1368.67	332.403	2.91482	1	0.0285858	0.00212967
					18.2	5841.18	1241.18	88.3614	2.67843	1	0.0262676	0.00215798				18.2	4826.57	226.566	194.845	0.546762	1	0.00536213	0.00241326				18.2	5774.89	1174.89	334.304	2.55304	1	0.0250378	0.002173
					18.4	5793.84	1193.84	88.8256	2.58906	1	0.0253911	0.00216868				18.4	4805.26	205.259	195.054	0.496577	1	0.00486996	0.00241927				18.4	5604.2	1004.2	335.978	2.22193	1	0.0217906	0.00221265
					18.6	5747.85	1147.85	89.2767	2.50137	1	0.0245311	0.00217918				18.6	4785.89	185.887	195.244	0.450732	1	0.00442035	0.00242476				18.6	5454.89	854.891	337.442	1.92225	1	0.0188517	0.00224854
					18.8	5703.19	1103.19	89.7147	2.4154	1	0.023688	0.00218948				18.8	4768.29	168.286	195.417	0.408897	1	0.00401008	0.00242977				18.8	5325.16	725.161	338.714	1.65386	1	0.0162195	0.00228068
					19	5659.85	1059.85	90.1397	2.3312	1	0.0228622	0.00219956				19	4752.31	152.305	195.574	0.370763	1	0.00363609	0.00243434				19	5213.12	613.124	339.813	1.41582	1	0.013885	0.00230919
					19.2	5617.82	1017.82	90.5519	2.2488	1	0.0220541	0.00220943				19.2	4737.8	137.803	195.716	0.336032	1	0.00329549	0.0024385				19.2	5116.9	516.901	340.757	1.20657	1	0.011833	0.00233425
					19.4	5577.09	977.092	90.9513	2.16824	1	0.0212641	0.00221908				19.4	4724.65	124.649	195.845	0.30443	1	0.00298556	0.00244228				19.4	5034.67	434.672	341.563	1.02413	1	0.0100437	0.00235609
					19.6	5537.65	937.652	91.3381	2.08956	1	0.0204924	0.0022285				19.6	4712.73	112.725	195.962	0.275695	1	0.00270376	0.00244573				19.6	4964.71	364.711	342.249	0.866192	1	0.00849479	0.00237501
					19.8	5499.48	899.48	91.7124	2.01277	1	0.0197393	0.0022377				19.8	4701.92	101.92	196.068	0.249587	1	0.00244772	0.00244885				19.8	4905.42	305.42	342.831	0.730344	1	0.00716253	0.00239128
					20	5462.56	862.561	92.0745	1.93789	1	0.019005	0.00224667				20	4692.13	92.1329	196.164	0.225882	1	0.00221523	0.00245169				20	4855.34	255.343	343.322	0.61415	1	0.00602301	0.00240519
					20.2	5426.88	826.875	92.4245	1.86494	1	0.0182895	0.0022554				20.2	4683.27	83.271	196.251	0.204369	1	0.00200426	0.00245427				20.2	4813.17	213.173	343.735	0.515247	1	0.00505306	0.00241704
					20.4	5392.4	792.402	92.7625	1.79392	1	0.0175931	0.00226391				20.4	4675.25	75.2495	196.329	0.184858	1	0.00181292	0.0024566				20.4	4777.75	177.751	344.083	0.431416	1	0.00423092	0.00242708
					20.6	5359.12	759.12	93.0889	1.72486	1	0.0169158	0.00227218				20.6	4667.99	67.9908	196.401	0.167171	1	0.00163945	0.00245872				20.6	4748.06	148.063	344.374	0.360615	1	0.00353657	0.00243556
					20.8	5327.01	727.007	93.4039	1.65773	1	0.0162575	0.00228022				20.8	4661.42	61.4244	196.465	0.151143	1	0.00148227	0.00246064				20.8	4723.23	123.225	344.618	0.301002	1	0.00295195	0.0024427
					21	5296.04	696.04	93.7076	1.59255	1	0.0156183	0.00228802				21	4655.49	55.4855	196.523	0.136626	1	0.0013399	0.00246238				21	4702.48	102.479	344.821	0.25094	1	0.00246099	0.00244869
					21.2	5266.19	666.193	94.0003	1.52931	1	0.014998	0.0022956				21.2	4650.12	50.1154	196.576	0.123482	1	0.001211	0.00246395				21.2	4685.17	85.1734	344.991	0.208991	1	0.00204959	0.00245371
					21.4	5237.44	637.442	94.2822	1.46799	1	0.0143967	0.00230294				21.4	4645.26	45.2607	196.623	0.111585	1	0.00109432	0.00246538				21.4	4670.75	70.7534	345.132	0.173906	1	0.00170551	0.00245792
					21.6	5209.76	609.761	94.5537	1.40858	1	0.013814	0.00231005				21.6	4640.87	40.8727	196.667	0.100819	1	0.000988742	0.00246667				21.6	4658.75	58.7493	345.25	0.144607	1	0.00141817	0.00246142
					21.8	5183.12	583.123	94.8149	1.35106	1	0.01325	0.00231694				21.8	4636.91	36.9071	196.705	0.0910807	1	0.000893234	0.00246783				21.8	4648.76	48.7642	345.348	0.120172	1	0.00117854	0.00246435
					22	5157.5	557.503	95.0662	1.29542	1	0.0127042	0.00232361				22	4633.32	33.3239	196.741	0.082273	1	0.000806857	0.00246889				22	4640.46	40.464	345.429	0.0998161	1	0.000978902	0.00246679
					22.2	5132.87	532.873	95.3078	1.24162	1	0.0121766	0.00233005				22.2	4630.09	30.0866	196.772	0.0743092	1	0.000728755	0.00246984				22.2	4633.57	33.5681	345.497	0.0828735	1	0.000812746	0.00246882
					22.4	5109.21	509.206	95.5399	1.18964	1	0.0116669	0.00233627				22.4	4627.16	27.1622	196.801	0.0671098	1	0.00065815	0.00247071				22.4	4627.84	27.8416	345.553	0.0687828	1	0.000674557	0.00247051
					22.6	5086.47	486.474	95.7628	1.13946	1	0.0111748	0.00234228				22.6	4624.52	24.5208	196.827	0.0606027	1	0.000594334	0.00247148				22.6	4623.09	23.088	345.6	0.0570713	1	0.000559702	0.00247191
					22.8	5064.65	464.651	95.9768	1.09104	1	0.0106999	0.00234808				22.8	4622.14	22.1351	196.85	0.0547222	1	0.000536664	0.00247219				22.8	4619.14	19.1432	345.638	0.0473425	1	0.000464291	0.00247307
					23	5043.71	443.708	96.1822	1.04434	1	0.0102419	0.00235367				23	4619.98	19.9807	196.871	0.0494088	1	0.000484555	0.00247283				23	4615.87	15.8705	345.67	0.0392643	1	0.000385068	0.00247404
					23.2	5023.62	423.618	96.3792	0.999342	1	0.00980061	0.00235906				23.2	4618.04	18.0353	196.89	0.0446084	1	0.000437478	0.0024734				23.2	4613.16	13.156	345.697	0.0325591	1	0.000319309	0.00247484
					23.4	5004.36	404.355	96.5681	0.955998	1	0.00937553	0.00236425				23.4	4616.28	16.2787	196.908	0.0402721	1	0.000394951	0.00247392				23.4	4610.9	10.9049	345.719	0.0269952	1	0.000264744	0.00247551
					23.6	4985.89	385.891	96.7492	0.914273	1	0.00896633	0.00236925				23.6	4614.69	14.6927	196.923	0.0363554	1	0.00035654	0.00247439				23.6	4609.04	9.03836	345.737	0.0223795	1	0.000219477	0.00247606
					23.8	4968.2	368.2	96.9227	0.874129	1	0.00857264	0.00237406				23.8	4613.26	13.2608	196.937	0.0328181	1	0.000321849	0.00247481				23.8	4607.49	7.49087	345.753	0.0185513	1	0.000181934	0.00247652
					24	4951.26	351.256	97.0889	0.835525	1	0.00819405	0.00237868				24	4611.97	11.9682	196.95	0.0296237	1	0.000290521	0.00247519				24	4606.21	6.20804	345.765	0.0153767	1	0.0001508	0.0024769
					24.2	4935.03	335.032	97.248	0.798422	1	0.00783018	0.00238313				24.2	4610.8	10.8013	196.961	0.0267392	1	0.000262233	0.00247554				24.2	4605.14	5.14469	345.776	0.0127445	1	0.000124986	0.00247722
					24.4	4919.5	319.503	97.4003	0.762778	1	0.00748062	0.00238739				24.4	4609.75	9.74803	196.972	0.0241347	1	0.00023669	0.00247585				24.4	4604.26	4.26334	345.784	0.0105623	1	0.000103586	0.00247748
					24.6	4904.64	304.644	97.546	0.728553	1	0.00714496	0.00239149				24.6	4608.8	8.79726	196.981	0.0217832	1	0.000213629	0.00247613				24.6	4603.53	3.53289	345.791	0.00875341	1	8.58452e-05	0.00247769
					24.8	4890.43	290.43	97.6854	0.695704	1	0.00682281	0.00239543				24.8	4607.94	7.93908	196.989	0.0196603	1	0.000192809	0.00247639				24.8	4602.93	2.92752	345.797	0.00725401	1	7.11406e-05	0.00247787
					25	4876.84	276.838	97.8187	0.66419	1	0.00651375	0.0023992				25	4607.16	7.16451	196.997	0.0177438	1	0.000174014	0.00247662				25	4602.43	2.42583	345.802	0.00601127	1	5.89529e-05	0.00247802
					25.2	4863.84	263.844	97.9461	0.63397	1	0.00621738	0.00240282				25.2	4606.47	6.46542	197.004	0.0160137	1	0.000157047	0.00247682				25.2	4602.01	2.01009	345.806	0.0049813	1	4.88519e-05	0.00247815
					25.4	4851.43	251.425	98.0679	0.605001	1	0.00593329	0.00240629				25.4	4605.83	5.83446	197.01	0.014452	1	0.000141732	0.00247701				25.4	4601.67	1.66558	345.81	0.00412771	1	4.04807e-05	0.00247825
					25.6	4839.56	239.559	98.1843	0.577244	1	0.00566107	0.00240961				25.6	4605.27	5.26503	197.016	0.0130424	1	0.000127908	0.00247718				25.6	4601.38	1.3801	345.812	0.00342034	1	3.35435e-05	0.00247833
					25.8	4828.22	228.224	98.2955	0.550657	1	0.00540033	0.0024128				25.8	4604.75	4.75111	197.021	0.0117701	1	0.00011543	0.00247733				25.8	4601.14	1.14354	345.815	0.00283415	1	2.77947e-05	0.0024784
					26	4817.4	217.398	98.4016	0.5252	1	0.00515067	0.00241585				26	4604.29	4.28732	197.025	0.0106217	1	0.000104168	0.00247747				26	4600.95	0.947519	345.817	0.00234839	1	2.30308e-05	0.00247846
					26.2	4807.06	207.062	98.503	0.500834	1	0.00491171	0.00241876				26.2	4603.87	3.86877	197.029	0.00958525	1	9.40032e-05	0.00247759				26.2	4600.79	0.785097	345.818	0.00194587	1	1.90833e-05	0.00247851
					26.4	4797.2	197.195	98.5998	0.477519	1	0.00468306	0.00242156				26.4	4603.49	3.49106	197.033	0.00864982	1	8.48293e-05	0.00247771				26.4	4600.65	0.650513	345.82	0.00161233	1	1.58122e-05	0.00247855
					26.6	4787.78	187.779	98.6921	0.455218	1	0.00446435	0.00242423				26.6	4603.15	3.1502	197.036	0.00780558	1	7.65499e-05	0.00247781				26.6	4600.54	0.538998	345.821	0.00133595	1	1.31018e-05	0.00247858
					26.8	4778.79	178.793	98.7802	0.433892	1	0.00425521	0.00242678				26.8	4602.84	2.8426	197.039	0.00704368	1	6.90778e-05	0.0024779				26.8	4600.45	0.446598	345.822	0.00110694	1	1.08559e-05	0.00247861
					27	4770.22	170.221	98.8643	0.413505	1	0.00405527	0.00242922				27	4602.57	2.56502	197.042	0.00635608	1	6.23345e-05	0.00247798				27	4600.37	0.370037	345.822	0.000917187	1	8.99491e-06	0.00247863
					27.2	4762.05	162.045	98.9445	0.394022	1	0.0038642	0.00243156				27.2	4602.31	2.31454	197.045	0.00573556	1	5.6249e-05	0.00247806				27.2	4600.31	0.306601	345.823	0.000759956	1	7.45294e-06	0.00247865
					27.4	4754.25	154.248	99.021	0.375406	1	0.00368163	0.00243378				27.4	4602.09	2.08851	197.047	0.00517558	1	5.07572e-05	0.00247812				27.4	4600.25	0.254039	345.824	0.000629677	1	6.17528e-06	0.00247867
					27.6	4746.81	146.813	99.0939	0.357625	1	0.00350725	0.00243591				27.6	4601.88	1.88454	197.049	0.00467024	1	4.58013e-05	0.00247818				27.6	4600.21	0.210487	345.824	0.00052173	1	5.11664e-06	0.00247868
					27.8	4739.73	139.726	99.1634	0.340644	1	0.00334071	0.00243795				27.8	4601.7	1.70049	197.051	0.00421422	1	4.13291e-05	0.00247824				27.8	4600.17	0.174402	345.824	0.000432288	1	4.23948e-06	0.00247869
					28	4732.97	132.97	99.2296	0.324431	1	0.00318172	0.00243989				28	4601.53	1.53441	197.052	0.0038027	1	3.72933e-05	0.00247829				28	4600.14	0.144503	345.825	0.000358179	1	3.51268e-06	0.0024787
					28.2	4726.53	126.531	99.2928	0.308956	1	0.00302995	0.00244174				28.2	4601.38	1.38454	197.054	0.00343135	1	3.36515e-05	0.00247833				28.2	4600.12	0.119729	345.825	0.000296774	1	2.91048e-06	0.00247871
					28.4	4720.4	120.396	99.3529	0.294188	1	0.00288512	0.00244351				28.4	4601.25	1.24931	197.055	0.00309625	1	3.03651e-05	0.00247837				28.4	4600.1	0.0992029	345.825	0.000245896	1	2.41151e-06	0.00247871
					28.6	4714.55	114.55	99.4103	0.280097	1	0.00274693	0.0024452				28.6	4601.13	1.12728	197.056	0.00279386	1	2.73996e-05	0.00247841				28.6	4600.08	0.0821955	345.825	0.00020374	1	1.99809e-06	0.00247872
					28.8	4708.98	108.981	99.4649	0.266656	1	0.00261511	0.00244681				28.8	4601.02	1.01717	197.057	0.002521	1	2.47236e-05	0.00247844				28.8	4600.07	0.0681039	345.825	0.000168811	1	1.65554e-06	0.00247872
					29	4703.68	103.676	99.5169	0.253836	1	0.00248938	0.00244834				29	4600.92	0.917816	197.058	0.00227478	1	2.23089e-05	0.00247847				29	4600.06	0.0564281	345.825	0.00013987	1	1.37171e-06	0.00247873
					29.2	4698.62	98.6243	99.5665	0.241611	1	0.00236949	0.00244981				29.2	4600.83	0.828163	197.059	0.0020526	1	2.013e-05	0.0024785				29.2	4600.05	0.046754	345.826	0.00011589	1	1.13654e-06	0.00247873
					29.4	4693.81	93.813	99.6136	0.229955	1	0.00225518	0.0024512				29.4	4600.75	0.747266	197.06	0.00185211	1	1.81638e-05	0.00247852				29.4	4600.04	0.0387384	345.826	9.60221e-05	1	9.41695e-07	0.00247873
					29.6	4689.23	89.2317	99.6586	0.218844	1	0.00214622	0.00245253				29.6	4600.67	0.674271	197.061	0.00167121	1	1.63896e-05	0.00247854				29.6	4600.03	0.032097	345.826	7.956e-05	1	7.8025e-07	0.00247873
					29.8	4684.87	84.8698	99.7014	0.208254	1	0.00204236	0.0024538				29.8	4600.61	0.608405	197.061	0.00150797	1	1.47887e-05	0.00247856				29.8	4600.03	0.0265943	345.826	6.59201e-05	1	6.46482e-07	0.00247873
					30	4680.72	80.7171	99.7421	0.198161	1	0.00194338	0.00245501				30	4600.55	0.548972	197.062	0.00136067	1	1.33442e-05	0.00247858				30	4600.02	0.0220349	345.826	5.46186e-05	1	5.35649e-07	0.00247874
					30.2	4676.76	76.7641	99.7808	0.188545	1	0.00184907	0.00245616				30.2	4600.5	0.495345	197.062	0.00122776	1	1.20407e-05	0.0024786				30.2	4600.02	0.0182572	345.826	4.52547e-05	1	4.43816e-07	0.00247874
					30.4	4673	73.0015	99.8177	0.179384	1	0.00175923	0.00245726				30.4	4600.45	0.446956	197.063	0.00110783	1	1.08646e-05	0.00247861				30.4	4600.02	0.0151271	345.826	3.74962e-05	1	3.67727e-07	0.00247874
					30.6	4669.42	69.4204	99.8529	0.170656	1	0.00167364	0.00245831				30.6	4600.4	0.403293	197.063	0.000999612	1	9.80326e-06	0.00247862				30.6	4600.01	0.0125337	345.826	3.10677e-05	1	3.04683e-07	0.00247874
					30.8	4666.01	66.0123	99.8863	0.162344	1	0.00159212	0.0024593				30.8	4600.36	0.363896	197.064	0.000901965	1	8.84563e-06	0.00247863				30.8	4600.01	0.0103849	345.826	2.57414e-05	1	2.52448e-07	0.00247874
					31	4662.77	62.7691	99.9181	0.154428	1	0.00151448	0.00246025				31	4600.33	0.328347	197.064	0.000813856	1	7.98154e-06	0.00247865				31	4600.01	0.00860448	345.826	2.13283e-05	1	2.09168e-07	0.00247874
					31.2	4659.68	59.6831	99.9484	0.146889	1	0.00144055	0.00246115				31.2	4600.3	0.296271	197.064	0.000734353	1	7.20184e-06	0.00247865				31.2	4600.01	0.0071293	345.826	1.76717e-05	1	1.73307e-07	0.00247874
					31.4	4656.75	56.7468	99.9772	0.139711	1	0.00137016	0.00246201				31.4	4600.27	0.267328	197.065	0.000662616	1	6.49831e-06	0.00247866				31.4	4600.01	0.00590704	345.826	1.4642e-05	1	1.43595e-07	0.00247874
					31.6	4653.95	53.9532	100.005	0.132878	1	0.00130314	0.00246283				31.6	4600.24	0.241212	197.065	0.000597886	1	5.8635e-06	0.00247867				31.6	4600	0.00489432	345.826	1.21318e-05	1	1.18977e-07	0.00247874
					31.8	4651.3	51.2955	100.031	0.126372	1	0.00123934	0.00246361				31.8	4600.22	0.217648	197.065	0.000539479	1	5.2907e-06	0.00247868				31.8	4600	0.00405522	345.826	1.00519e-05	1	9.85791e-08	0.00247874
					32	4648.77	48.7673	100.055	0.12018	1	0.00117861	0.00246435				32	4600.2	0.196385	197.065	0.000486777	1	4.77385e-06	0.00247868				32	4600	0.00335999	345.826	8.32854e-06	1	8.16785e-08	0.00247874
					32.2	4646.36	46.3624	100.079	0.114286	1	0.00112081	0.00246506				32.2	4600.18	0.1772	197.066	0.000439223	1	4.30749e-06	0.00247869				32.2	4600	0.00278394	345.826	6.90067e-06	1	6.76753e-08	0.00247874
					32.4	4644.07	44.0749	100.101	0.108677	1	0.0010658	0.00246573				32.4	4600.16	0.159889	197.066	0.000396315	1	3.88669e-06	0.0024787				32.4	4600	0.00230666	345.826	5.7176e-06	1	5.60729e-08	0.00247874
					32.6	4641.9	41.8991	100.123	0.103339	1	0.00101345	0.00246637				32.6	4600.14	0.144269	197.066	0.000357599	1	3.50699e-06	0.0024787				32.6	4600	0.0019112	345.826	4.73736e-06	1	4.64596e-08	0.00247874
					32.8	4639.83	39.8298	100.143	0.0982592	1	0.000963634	0.00246698				32.8	4600.13	0.130175	197.066	0.000322664	1	3.16439e-06	0.0024787				32.8	4600	0.00158354	345.826	3.92518e-06	1	3.84944e-08	0.00247874
					33	4637.86	37.8618	100.162	0.0934261	1	0.000916236	0.00246755				33	4600.12	0.117457	197.066	0.000291142	1	2.85525e-06	0.00247871				33	4600	0.00131205	345.826	3.25223e-06	1	3.18949e-08	0.00247874
					33.2	4635.99	35.9903	100.181	0.0888277	1	0.000871139	0.0024681				33.2	4600.11	0.105982	197.066	0.0002627	1	2.57631e-06	0.00247871				33.2	4600	0.00108711	345.826	2.69466e-06	1	2.64267e-08	0.00247874
					33.4	4634.21	34.2105	100.198	0.084453	1	0.000828236	0.00246863				33.4	4600.1	0.0956286	197.066	0.000237036	1	2.32463e-06	0.00247871				33.4	4600	0.000900732	345.826	2.23268e-06	1	2.1896e-08	0.00247874
					33.6	4632.52	32.5181	100.215	0.0802913	1	0.000787422	0.00246913				33.6	4600.09	0.0862862	197.067	0.000213879	1	2.09753e-06	0.00247872				33.6	4600	0.000746308	345.826	1.8499e-06	1	1.81421e-08	0.00247874
					33.8	4630.91	30.9088	100.231	0.0763325	1	0.000748597	0.0024696				33.8	4600.08	0.0778565	197.067	0.000192984	1	1.89261e-06	0.00247872				33.8	4600	0.000618359	345.826	1.53275e-06	1	1.50318e-08	0.00247874
					34	4629.38	29.3787	100.246	0.0725668	1	0.000711667	0.00247005				34	4600.07	0.0702504	197.067	0.000174131	1	1.70771e-06	0.00247872				34	4600	0.000512346	345.826	1.26997e-06	1	1.24547e-08	0.00247874
					34.2	4627.92	27.9238	100.26	0.0689851	1	0.000676541	0.00247048				34.2	4600.06	0.0633873	197.067	0.00015712	1	1.54088e-06	0.00247872				34.2	4600	0.000424508	345.826	1.05225e-06	1	1.03194e-08	0.00247874
					34.4	4626.54	26.5405	100.273	0.0655785	1	0.000643133	0.00247089				34.4	4600.06	0.0571947	197.067	0.00014177	1	1.39035e-06	0.00247873				34.4	4600	0.000351729	345.826	8.71846e-07	1	8.55024e-09	0.00247874
					34.6	4625.23	25.2253	100.286	0.0623387	1	0.00061136	0.00247128				34.6	4600.05	0.051607	197.067	0.00012792	1	1.25452e-06	0.00247873				34.6	4600	0.000291428	345.826	7.22374e-07	1	7.08437e-09	0.00247874
					34.8	4623.97	23.975	100.299	0.0592576	1	0.000581143	0.00247165				34.8	4600.05	0.0465653	197.067	0.000115423	1	1.13196e-06	0.00247873				34.8	4600	0.000241464	345.826	5.98528e-07	1	5.8698e-09	0.00247874
					35	4622.79	22.7863	100.31	0.0563276	1	0.000552408	0.002472				35	4600.04	0.0420161	197.067	0.000104147	1	1.02137e-06	0.00247873				35	4600	0.000200067	345.826	4.95915e-07	1	4.86347e-09	0.00247874

## Sheet: Fig 2C and D
Flagellate	A2					Data	Data	Model	Model	error	error
Prey	B3					Prey	Predator	Prey	Predator	Prey	Predator	∆Prey	∆Predator				Prey	Predator	Prey	Predator	Prey	Predator	∆Prey	∆Predator				Prey	Predator	Prey	Predator	Prey	Predator	∆Prey	∆Predator
					Time (h)	[7000] μL¯¹	[7000] μL¯¹									Time (h)	[15000] μL¯¹	G5 [15000] μL¯¹									Time (h)	[30000] μL¯¹	[30000] μL¯¹
					0	10300	62	10300	62	0	0	0	0			0	21200	48	21200	48	0	0	0	0			0	34000	54	34000	54	0	0	0	0
					2.5	9100	68	9480.29	74.2091	-380.286	-6.20912	1200	6			4	20400	42	19381.3	75.0877	1018.66	-33.0877	800	-6			2.5	32000	54	32559.5	75.455	-559.525	-21.455	2000	0
					4.5	7900	84	8739.01	85.25	-839.006	-1.25002	2400	22			6.42	20200	60	17659.2	100.737	2540.76	-40.7373	1000	12			4.5	27000	74	30954.1	99.3669	-3954.09	-25.3669	7000	20
					6.67	6800	82	7887.15	97.9379	-1087.15	-15.9379	3500	20			8.5	17900	66	16030.1	125.002	1869.87	-59.0019	3300	18			6.67	24900	102	28643.2	133.786	-3743.21	-31.786	9100	48
					9	5800	94	6956.97	111.792	-1156.97	-17.7923	4500	32			12	13400	100	12464	178.117	935.963	-78.1167	7800	52			9	21900	126	25320.2	183.28	-3420.2	-57.2802	12100	72
					11.25	4000	116	6151.64	123.787	-2151.64	-7.78721	6300	54			16.17	12100	192	8132.05	242.639	3967.95	-50.6389	9100	144			11.25	15200	144	21431.6	241.199	-6231.59	-97.1985	18800	90
					16.75	3900	204	4615.35	146.669	-715.346	57.3307	6400	142			20.08	7200	238	4971.46	289.714	2228.54	-51.7139	14000	190			16.75	14600	276	9554.99	418.093	5045.01	-142.093	19400	222
					22.5	3100	168	3787.56	158.999	-687.559	9.0013	7200	106			29.67	3500	274	3402.67	313.08	97.3281	-39.08	17700	226			22.5	9300	466	3637.64	506.228	5662.36	-40.2281	24700	412
					26.25	3000	161	3558.98	162.403	-558.978	-1.40327	7300	99								0	0					26.25	4000	780	3385.76	509.98	614.243	270.02	30000	726
					29.5	3200	165	3464.08	163.817	-264.084	1.18334	7100	103								0	0					29.5	3400	662	3368.65	510.235	31.3488	151.765	30600	608
					10					967.742	20.1061					8					2018.23	48.8667					10					3719.98	115.15
dt	h	0.2			Time (h)	Prey	Prey	Predator	I	f	µ	F				Time (h)	Prey	Prey	Predator	I	f	µ	F				Time (h)	Prey	Prey	Predator	I	f	µ	F
					0	10300	6933.33	62	5.23391	1	0.0779558	0.000754891				0	21200	17833.3	48	8.13374	1	0.121147	0.000456098				0	34000	30633.3	54	9.53834	1	0.142067	0.000311371
f0		1			0.2	10235.1	6868.43	62.9667	5.20522	1	0.0775285	0.000757847				0.2	21121.9	17755.2	49.163	8.12116	1	0.12096	0.000457395				0.2	33897	30530.3	55.5343	9.5306	1	0.141952	0.000312168
					0.4	10169.5	6802.88	63.943	5.17602	1	0.0770935	0.000760857				0.4	21042.1	17675.4	50.3524	8.10821	1	0.120767	0.000458729				0.4	33791.1	30424.5	57.111	9.52261	1	0.141833	0.000312992
F -max	μL h-1 ind-1	0.00129418			0.6	10103.4	6736.69	64.9289	5.14629	1	0.0766507	0.00076392				0.6	20960.4	17593.7	51.5685	8.0949	1	0.120568	0.000460101				0.6	33682.4	30315.7	58.731	9.51435	1	0.14171	0.000313842
I-max	ind ind-1 h-1	12.5602			0.8	10036.5	6669.86	65.9243	5.11603	1	0.0762001	0.000767038				0.8	20876.9	17510.3	52.812	8.0812	1	0.120364	0.000461512				0.8	33570.6	30203.9	60.3956	9.50582	1	0.141583	0.000314721
					1	9969.07	6602.4	66.929	5.08524	1	0.0757414	0.00077021				1	20791.6	17424.9	54.0834	8.0671	1	0.120154	0.000462964				1	33455.8	30089.1	62.1058	9.49701	1	0.141452	0.000315629
Yf/b		67.1395			1.2	9901	6534.33	67.9428	5.05391	1	0.0752748	0.000773439				1.2	20704.3	17337.6	55.3831	8.05261	1	0.119938	0.000464458				1.2	33337.8	29971.2	63.8628	9.4879	1	0.141316	0.000316568
Yb/f		0.0148944			1.4	9832.33	6465.66	68.9657	5.02203	1	0.0748	0.000776723				1.4	20615.1	17248.4	56.7116	8.03769	1	0.119716	0.000465995				1.4	33216.6	29850	65.6677	9.47849	1	0.141176	0.000317538
					1.6	9763.06	6396.39	69.9974	4.9896	1	0.0743169	0.000780065				1.6	20523.9	17157.3	58.0694	8.02234	1	0.119488	0.000467577				1.6	33092.1	29725.5	67.5219	9.46876	1	0.141031	0.00031854
nb-min	μL¯¹	3366.67			1.8	9693.2	6326.54	71.0378	4.95661	1	0.0738256	0.000783464				1.8	20430.8	17064.1	59.4571	8.00655	1	0.119252	0.000469204				1.8	32964.3	29597.6	69.4264	9.4587	1	0.140881	0.000319577
					2	9622.78	6256.12	72.0867	4.92307	1	0.073326	0.00078692				2	20335.6	16968.9	60.8752	7.99029	1	0.11901	0.000470879				2	32832.9	29466.3	71.3826	9.4483	1	0.140727	0.000320648
					2.2	9551.81	6185.14	73.1439	4.88895	1	0.0728179	0.000790435				2.2	20238.3	16871.6	62.3242	7.97357	1	0.118761	0.000472602				2.2	32698.1	29331.4	73.3917	9.43755	1	0.140566	0.000321756
Error bacteria		6705.95			2.4	9480.29	6113.62	74.2091	4.85427	1	0.0723013	0.000794009				2.4	20138.9	16772.2	63.8045	7.95635	1	0.118505	0.000474376				2.4	32559.5	29192.9	75.455	9.42643	1	0.140401	0.000322902
Error flagellate		184.123			2.6	9408.24	6041.57	75.2822	4.81901	1	0.0717762	0.000797642				2.6	20037.4	16670.7	65.3167	7.93863	1	0.118241	0.000476202				2.6	32417.3	29050.6	77.5738	9.41493	1	0.140229	0.000324087
					2.8	9335.68	5969.02	76.3629	4.78318	1	0.0712424	0.000801334				2.8	19933.7	16567	66.8614	7.92038	1	0.117969	0.000478082				2.8	32271.2	28904.5	79.7494	9.40303	1	0.140052	0.000325313
Error sum		284.004			3	9262.63	5895.96	77.4509	4.74676	1	0.0707	0.000805087				3	19827.7	16461.1	68.4389	7.9016	1	0.117689	0.000480017				3	32121.2	28754.6	81.9832	9.39071	1	0.139869	0.000326582
					3.2	9189.1	5822.44	78.5461	4.70976	1	0.0701489	0.000808899				3.2	19719.6	16352.9	70.0498	7.88227	1	0.117401	0.00048201				3.2	31967.2	28600.6	84.2766	9.37797	1	0.139679	0.000327895
µ-max	h-1	0.187077			3.4	9115.12	5748.45	79.6481	4.67218	1	0.0695891	0.000812772				3.4	19609.2	16242.5	71.6946	7.86236	1	0.117105	0.000484061				3.4	31809.2	28442.5	86.6309	9.36479	1	0.139483	0.000329253
					3.6	9040.69	5674.02	80.7566	4.634	1	0.0690206	0.000816705				3.6	19496.4	16129.8	73.3737	7.84186	1	0.1168	0.000486173				3.6	31646.9	28280.3	89.0476	9.35114	1	0.139279	0.00033066
k0,5	μL¯¹	9705.13			3.8	8965.85	5599.18	81.8714	4.59524	1	0.0684432	0.000820699				3.8	19381.3	16014.7	75.0877	7.82075	1	0.116485	0.000488349				3.8	31480.4	28113.7	91.5281	9.33701	1	0.139069	0.000332116
					4	8890.6	5523.93	82.9921	4.55589	1	0.0678571	0.000824754				4	19263.9	15897.2	76.8371	7.799	1	0.116161	0.000490589				4	31309.5	27942.8	94.0738	9.32237	1	0.138851	0.000333624
					4.2	8814.98	5448.31	84.1184	4.51594	1	0.0672621	0.00082887				4.2	19144	15777.4	78.6222	7.77661	1	0.115828	0.000492896				4.2	31134.1	27767.4	96.6863	9.30722	1	0.138625	0.000335185
Mf	pg cell-1	96			4.4	8739.01	5372.34	85.25	4.47541	1	0.0666584	0.000833046				4.4	19021.8	15655.1	80.4435	7.75354	1	0.115484	0.000495273				4.4	30954.1	27587.4	99.3669	9.29152	1	0.138391	0.000336803
Mb	pg cell-1	3.1			4.6	8662.7	5296.03	86.3865	4.43428	1	0.0660459	0.000837284				4.6	18897	15530.4	82.3015	7.72978	1	0.11513	0.000497721				4.6	30769.4	27402.8	102.117	9.27525	1	0.138149	0.000338479
GGE		0.461245			4.8	8586.09	5219.42	87.5276	4.39257	1	0.0654246	0.000841582				4.8	18769.8	15403.1	84.1965	7.70531	1	0.114766	0.000500243				4.8	30580	27213.3	104.939	9.2584	1	0.137898	0.000340215
					5	8509.19	5142.53	88.6729	4.35027	1	0.0647945	0.00084594				5	18640	15273.4	86.1291	7.68009	1	0.11439	0.000502842				5	30385.7	27019	107.833	9.24093	1	0.137638	0.000342016
					5.2	8432.04	5065.38	89.822	4.30739	1	0.0641558	0.000850359				5.2	18507.7	15141.1	88.0996	7.6541	1	0.114003	0.000505519				5.2	30186.4	26819.7	110.801	9.22282	1	0.137368	0.000343882
					5.4	8354.66	4988	90.9746	4.26393	1	0.0635085	0.000854837				5.4	18372.9	15006.2	90.1083	7.62733	1	0.113604	0.000508278				5.4	29982	26615.3	113.845	9.20404	1	0.137088	0.000345817
					5.6	8277.08	4910.42	92.1301	4.21989	1	0.0628526	0.000859375				5.6	18235.4	14868.7	92.1556	7.59973	1	0.113193	0.000511121				5.6	29772.4	26405.8	116.967	9.18456	1	0.136798	0.000347824
					5.8	8199.33	4832.66	93.2882	4.17528	1	0.0621881	0.000863971				5.8	18095.3	14728.7	94.2419	7.5713	1	0.11277	0.000514051				5.8	29557.6	26190.9	120.167	9.16435	1	0.136497	0.000349906
					6	8121.43	4754.76	94.4485	4.13011	1	0.0615153	0.000868626				6	17952.6	14586	96.3675	7.54199	1	0.112333	0.000517071				6	29337.3	25970.7	123.447	9.14339	1	0.136185	0.000352066
					6.2	8043.41	4676.74	95.6105	4.08438	1	0.0608342	0.000873338				6.2	17807.3	14440.6	98.5325	7.51178	1	0.111883	0.000520184				6.2	29111.6	25744.9	126.81	9.12163	1	0.135861	0.000354308
					6.4	7965.31	4598.64	96.7738	4.0381	1	0.0601449	0.000878106				6.4	17659.2	14292.6	100.737	7.48064	1	0.111419	0.000523393				6.4	28880.3	25513.6	130.255	9.09904	1	0.135524	0.000356635
					6.6	7887.15	4520.48	97.9379	3.99127	1	0.0594475	0.000882931				6.6	17508.5	14141.9	102.982	7.44853	1	0.110941	0.000526701				6.6	28643.2	25276.5	133.786	9.07559	1	0.135175	0.000359052
					6.8	7808.97	4442.3	99.1023	3.94392	1	0.0587422	0.00088781				6.8	17355.1	13988.4	105.267	7.41543	1	0.110448	0.000530111				6.8	28400.4	25033.7	137.403	9.05123	1	0.134812	0.000361562
					7	7730.8	4364.13	100.267	3.89605	1	0.0580292	0.000892743				7	17199	13832.3	107.592	7.38131	1	0.10994	0.000533627				7	28151.6	24785	141.108	9.02592	1	0.134435	0.000364169
					7.2	7652.67	4286.01	101.43	3.84767	1	0.0573086	0.000897728				7.2	17040.2	13673.5	109.958	7.34612	1	0.109416	0.000537253				7.2	27896.9	24530.2	144.902	8.99963	1	0.134044	0.000366879
					7.4	7574.62	4207.95	102.593	3.79879	1	0.0565806	0.000902764				7.4	16878.6	13511.9	112.364	7.30984	1	0.108875	0.000540991				7.4	27636.1	24269.4	148.786	8.97229	1	0.133637	0.000369695
					7.6	7496.67	4130.01	103.754	3.74943	1	0.0558454	0.00090785				7.6	16714.3	13347.7	114.811	7.27243	1	0.108318	0.000544846				7.6	27369.1	24002.4	152.763	8.94387	1	0.133213	0.000372623
					7.8	7418.87	4052.2	104.913	3.6996	1	0.0551032	0.000912985				7.8	16547.3	13180.7	117.298	7.23384	1	0.107744	0.000548822				7.8	27095.9	23729.2	156.833	8.91432	1	0.132773	0.000375669
					8	7341.24	3974.58	106.069	3.64932	1	0.0543543	0.000918165				8	16377.6	13011	119.826	7.19405	1	0.107151	0.000552922				8	26816.2	23449.6	160.998	8.88357	1	0.132315	0.000378837
					8.2	7263.83	3897.16	107.222	3.5986	1	0.0535989	0.000923391				8.2	16205.2	12838.6	122.394	7.15301	1	0.10654	0.000557151				8.2	26530.2	23163.5	165.258	8.85157	1	0.131839	0.000382134
					8.4	7186.66	3819.99	108.371	3.54747	1	0.0528373	0.00092866				8.4	16030.1	12663.5	125.002	7.11069	1	0.105909	0.000561512				8.4	26237.6	22871	169.615	8.81827	1	0.131343	0.000385566
					8.6	7109.77	3743.1	109.516	3.49594	1	0.0520698	0.000933969				8.6	15852.4	12485.7	127.65	7.06703	1	0.105259	0.00056601				8.6	25938.5	22571.8	174.071	8.78359	1	0.130826	0.000389139
					8.8	7033.2	3666.53	110.657	3.44403	1	0.0512967	0.000939317				8.8	15671.9	12305.3	130.337	7.022	1	0.104588	0.00057065				8.8	25632.7	22266	178.626	8.74746	1	0.130288	0.000392861
					9	6956.97	3590.31	111.792	3.39177	1	0.0505183	0.000944702				9	15488.9	12122.2	133.063	6.97556	1	0.103897	0.000575435				9	25320.2	21953.5	183.28	8.70983	1	0.129727	0.000396739
					9.2	6881.14	3514.47	112.922	3.33918	1	0.0497349	0.000950122				9.2	15303.3	11936.6	135.828	6.92766	1	0.103183	0.000580371				9.2	25000.9	21634.3	188.035	8.6706	1	0.129143	0.000400781
					9.4	6805.73	3439.06	114.045	3.28627	1	0.048947	0.000955573				9.4	15115.1	11748.4	138.631	6.87825	1	0.102447	0.000585462				9.4	24674.9	21308.2	192.892	8.62971	1	0.128534	0.000404995
					9.6	6730.77	3364.1	115.161	3.23308	1	0.0481547	0.000961053				9.6	14924.4	11557.7	141.472	6.82728	1	0.101688	0.000590713				9.6	24341.9	20975.3	197.851	8.58705	1	0.127899	0.00040939
					9.8	6656.3	3289.64	116.271	3.17963	1	0.0473586	0.000966561				9.8	14731.2	11364.5	144.349	6.77472	1	0.100905	0.000596129				9.8	24002.1	20635.5	202.912	8.54256	1	0.127236	0.000413974
					10	6582.36	3215.7	117.372	3.12595	1	0.0465591	0.000972092				10	14535.6	11168.9	147.262	6.72051	1	0.100098	0.000601715				10	23655.5	20288.8	208.075	8.49612	1	0.126544	0.000418759
					10.2	6508.99	3142.32	118.465	3.07207	1	0.0457565	0.000977644				10.2	14337.7	10971	150.21	6.66461	1	0.0992651	0.000607475				10.2	23301.9	19935.2	213.341	8.44764	1	0.125822	0.000423754
					10.4	6436.2	3069.53	119.549	3.01801	1	0.0449513	0.000983214				10.4	14137.4	10770.8	153.192	6.60696	1	0.0984065	0.000613415				10.4	22941.5	19574.8	218.71	8.39701	1	0.125068	0.000428971
					10.6	6364.04	2997.37	120.624	2.9638	1	0.0441439	0.0009888				10.6	13935	10568.4	156.207	6.54752	1	0.0975211	0.00061954				10.6	22574.1	19207.5	224.181	8.34413	1	0.12428	0.000434421
					10.8	6292.54	2925.87	121.689	2.90948	1	0.0433348	0.000994397				10.8	13730.5	10363.8	159.254	6.48623	1	0.0966083	0.000625855				10.8	22200	18833.4	229.753	8.28886	1	0.123457	0.000440116
					11	6221.73	2855.06	122.743	2.85507	1	0.0425245	0.001				11	13523.9	10157.2	162.331	6.42306	1	0.0956674	0.000632364				11	21819.2	18452.5	235.426	8.23108	1	0.122597	0.000446069
					11.2	6151.64	2784.97	123.787	2.80061	1	0.0417133	0.00100561				11.2	13315.3	9948.67	165.437	6.35794	1	0.0946975	0.000639074				11.2	21431.6	18064.9	241.199	8.17066	1	0.121697	0.000452294
					11.4	6082.3	2715.64	124.82	2.74613	1	0.0409019	0.00101123				11.4	13105	9738.31	168.57	6.29083	1	0.093698	0.000645988				11.4	21037.4	17670.8	247.069	8.10746	1	0.120755	0.000458806
					11.6	6013.75	2647.08	125.841	2.69166	1	0.0400906	0.00101684				11.6	12892.9	9526.22	171.729	6.22169	1	0.0926682	0.000653112				11.6	20636.8	17270.2	253.036	8.04133	1	0.119771	0.00046562
					11.8	5946.01	2579.34	126.85	2.63724	1	0.03928	0.00102245				11.8	12679.2	9312.53	174.912	6.15047	1	0.0916074	0.000660451				11.8	20229.9	16863.2	259.097	7.97211	1	0.11874	0.000472752
					12	5879.1	2512.43	127.847	2.5829	1	0.0384706	0.00102805				12	12464	9097.37	178.117	6.07712	1	0.0905149	0.000668009				12	19816.8	16450.1	265.25	7.89965	1	0.11766	0.000480219
					12.2	5813.06	2446.39	128.83	2.52867	1	0.037663	0.00103363				12.2	12247.5	8880.88	181.341	6.00161	1	0.0893902	0.00067579				12.2	19397.7	16031	271.492	7.82375	1	0.11653	0.000488039
					12.4	5747.9	2381.23	129.801	2.4746	1	0.0368575	0.00103921				12.4	12029.9	8663.22	184.583	5.92389	1	0.0882326	0.000683798				12.4	18972.9	15606.2	277.82	7.74426	1	0.115346	0.00049623
					12.6	5683.66	2316.99	130.757	2.4207	1	0.0360548	0.00104476				12.6	11811.2	8444.53	187.84	5.84392	1	0.0870416	0.000692037				12.6	18542.6	15175.9	284.229	7.66097	1	0.114105	0.000504812
					12.8	5620.36	2253.69	131.7	2.36703	1	0.0352554	0.00105029				12.8	11591.6	8224.98	191.11	5.76169	1	0.0858167	0.000700511				12.8	18107.1	14740.4	290.715	7.57369	1	0.112805	0.000513805
					13	5558.01	2191.34	132.629	2.31361	1	0.0344597	0.00105579				13	11371.4	8004.76	194.39	5.67715	1	0.0845575	0.000709221				13	17666.7	14300	297.274	7.48222	1	0.111443	0.00052323
					13.2	5496.64	2129.97	133.543	2.26047	1	0.0336683	0.00106127				13.2	11150.7	7784.04	197.678	5.59028	1	0.0832637	0.000718172				13.2	17221.9	13855.2	303.9	7.38634	1	0.110015	0.00053311
					13.4	5436.26	2069.6	134.442	2.20766	1	0.0328817	0.00106671				13.4	10929.7	7563.03	200.97	5.50107	1	0.081935	0.000727364				13.4	16772.9	13406.2	310.587	7.28583	1	0.108518	0.000543465
					13.6	5376.9	2010.24	135.326	2.15521	1	0.0321004	0.00107212				13.6	10708.6	7341.92	204.263	5.40951	1	0.0805712	0.000736798				13.6	16320.3	12953.7	317.327	7.18048	1	0.106949	0.00055432
					13.8	5318.57	1951.91	136.195	2.10314	1	0.0313249	0.00107748				13.8	10487.6	7120.92	207.555	5.31559	1	0.0791724	0.000746475				13.8	15864.6	12498	324.115	7.07007	1	0.105304	0.000565697
					14	5261.28	1894.62	137.048	2.0515	1	0.0305557	0.0010828				14	10266.9	6900.27	210.841	5.21932	1	0.0777386	0.000756395				14	15406.3	12039.7	330.941	6.95435	1	0.103581	0.00057762
					14.2	5205.05	1838.39	137.886	2.00031	1	0.0297933	0.00108808				14.2	10046.8	6680.18	214.119	5.12072	1	0.0762699	0.000766555				14.2	14946	11579.4	337.797	6.83312	1	0.101775	0.000590112
					14.4	5149.89	1783.22	138.708	1.9496	1	0.0290381	0.0010933				14.4	9827.56	6460.89	217.385	5.01981	1	0.0747668	0.000776953				14.4	14484.4	11117.7	344.673	6.70615	1	0.0998839	0.000603195
					14.6	5095.81	1729.14	139.513	1.89941	1	0.0282905	0.00109847				14.6	9609.31	6242.64	220.636	4.91661	1	0.0732299	0.000787585				14.6	14022.1	10655.4	351.558	6.57323	1	0.0979042	0.00061689
					14.8	5042.81	1676.14	140.303	1.84977	1	0.0275511	0.00110359				14.8	9392.35	6025.69	223.867	4.81119	1	0.0716597	0.000798448				14.8	13559.9	10193.3	358.442	6.43417	1	0.095833	0.000631219
					15	4990.9	1624.23	141.076	1.8007	1	0.0268203	0.00110864				15	9176.94	5810.27	227.076	4.70361	1	0.0700573	0.000809533				15	13098.7	9732	365.312	6.2888	1	0.0936677	0.000646198
					15.2	4940.09	1573.43	141.832	1.75223	1	0.0260983	0.00111364				15.2	8963.32	5596.66	230.258	4.59393	1	0.0684237	0.000820834				15.2	12639.2	9272.53	372.156	6.13696	1	0.0914061	0.000661843
					15.4	4890.39	1523.72	142.573	1.70439	1	0.0253858	0.00111857				15.4	8751.77	5385.1	233.409	4.48224	1	0.0667602	0.000832342				15.4	12182.4	8815.75	378.959	5.97854	1	0.0890466	0.000678166
					15.6	4841.79	1475.12	143.297	1.6572	1	0.0246829	0.00112343				15.6	8542.53	5175.86	236.525	4.36866	1	0.0650685	0.000844045				15.6	11729.3	8362.62	385.708	5.81348	1	0.0865881	0.000695174
					15.8	4794.3	1427.63	144.004	1.61068	1	0.0239901	0.00112822				15.8	8335.87	4969.2	239.603	4.2533	1	0.0633502	0.000855932				15.8	11280.8	7914.16	392.388	5.64175	1	0.0840304	0.000712868
					16	4747.91	1381.24	144.695	1.56487	1	0.0233077	0.00113294				16	8132.05	4765.38	242.639	4.13629	1	0.0616075	0.000867988				16	10838.1	7471.41	398.982	5.46342	1	0.0813742	0.000731243
					16.2	4702.62	1335.95	145.369	1.51977	1	0.022636	0.00113759				16.2	7931.32	4564.66	245.629	4.0178	1	0.0598426	0.000880198				16.2	10402.1	7035.45	405.476	5.2786	1	0.0786215	0.000750287
					16.4	4658.44	1291.77	146.028	1.47541	1	0.0219753	0.00114216				16.4	7733.94	4367.28	248.568	3.89798	1	0.058058	0.000892543				16.4	9974.05	6607.38	411.851	5.08752	1	0.0757754	0.000769975
					16.6	4615.35	1248.68	146.669	1.4318	1	0.0213258	0.00114665				16.6	7540.16	4173.5	251.455	3.77704	1	0.0562566	0.000905005				16.6	9554.99	6188.32	418.093	4.89049	1	0.0728407	0.000790277
					16.8	4573.35	1206.68	147.295	1.38897	1	0.0206878	0.00115107				16.8	7350.21	3983.54	254.284	3.65516	1	0.0544412	0.000917564				16.8	9146.05	5779.39	424.184	4.68794	1	0.0698239	0.000811148
					17	4532.43	1165.76	147.904	1.34692	1	0.0200615	0.0011554				17	7164.32	3797.65	257.053	3.53256	1	0.0526153	0.000930196				17	8748.34	5381.68	430.108	4.48041	1	0.0667329	0.000832531
					17.2	4492.58	1125.92	148.498	1.30567	1	0.0194472	0.00115965				17.2	6982.71	3616.04	259.758	3.40949	1	0.0507821	0.000942877				17.2	8362.93	4996.26	435.848	4.26859	1	0.063578	0.000854357
					17.4	4453.81	1087.14	149.075	1.26523	1	0.0188448	0.00116382				17.4	6805.58	3438.92	262.396	3.28617	1	0.0489454	0.000955583				17.4	7990.84	4624.17	441.39	4.05328	1	0.0603711	0.000876542
					17.6	4416.08	1049.42	149.637	1.22561	1	0.0182547	0.0011679				17.6	6633.13	3266.46	264.964	3.16287	1	0.047109	0.000968288				17.6	7633.02	4266.36	446.719	3.83541	1	0.0571261	0.00089899
					17.8	4379.4	1012.74	150.184	1.18682	1	0.017677	0.0011719				17.8	6465.52	3098.85	267.461	3.03986	1	0.0452768	0.000980963				17.8	7290.35	3923.69	451.823	3.61604	1	0.0538587	0.000921594
					18	4343.76	977.089	150.714	1.14887	1	0.0171117	0.00117581				18	6302.91	2936.24	269.883	2.9174	1	0.0434528	0.000993581				18	6963.59	3596.92	456.69	3.39633	1	0.0505862	0.000944233
					18.2	4309.13	942.459	151.23	1.11175	1	0.0165589	0.00117963				18.2	6145.44	2778.77	272.228	2.79576	1	0.0416411	0.00100611				18.2	6653.38	3286.71	461.311	3.17752	1	0.0473272	0.000966779
					18.4	4275.5	908.833	151.731	1.07548	1	0.0160187	0.00118337				18.4	5993.22	2626.55	274.495	2.67523	1	0.0398459	0.00101853				18.4	6360.21	2993.54	465.677	2.96091	1	0.0441009	0.000989098
					18.6	4242.86	876.196	152.217	1.04006	1	0.0154911	0.00118702				18.6	5846.35	2479.69	276.683	2.55609	1	0.0380713	0.00103081				18.6	6084.45	2717.78	469.785	2.74782	1	0.0409271	0.00101105
					18.8	4211.2	844.533	152.689	1.00549	1	0.0149761	0.00119058				18.8	5704.91	2338.24	278.79	2.43859	1	0.0363213	0.00104292				18.8	5826.27	2459.6	473.63	2.53957	1	0.0378253	0.00103251
					19	4180.49	813.828	153.146	0.971756	1	0.0144737	0.00119406				19	5568.94	2202.27	280.815	2.32301	1	0.0345998	0.00105483				19	5585.71	2219.04	477.213	2.33741	1	0.0348142	0.00105334
					19.2	4150.73	784.064	153.589	0.938873	1	0.0139839	0.00119744				19.2	5438.47	2071.8	282.758	2.2096	1	0.0329106	0.00106651				19.2	5362.62	1995.95	480.536	2.1425	1	0.0319112	0.00107342
					19.4	4121.89	755.223	154.019	0.906832	1	0.0135067	0.00120075				19.4	5313.51	1946.85	284.619	2.0986	1	0.0312573	0.00107795				19.4	5156.71	1790.04	483.603	1.95589	1	0.0291318	0.00109265
					19.6	4093.96	727.29	154.435	0.875629	1	0.0130419	0.00120396				19.6	5194.05	1827.39	286.398	1.99023	1	0.0296433	0.00108911				19.6	4967.53	1600.87	486.42	1.77846	1	0.026489	0.00111094
					19.8	4066.91	700.244	154.838	0.845258	1	0.0125896	0.00120709				19.8	5080.05	1713.39	288.096	1.8847	1	0.0280715	0.00109999				19.8	4794.52	1427.85	488.997	1.6109	1	0.0239934	0.0011282
					20	4040.74	674.068	155.228	0.815714	1	0.0121495	0.00121013				20	4971.46	1604.79	289.714	1.7822	1	0.0265448	0.00111055				20	4636.97	1270.31	491.344	1.45373	1	0.0216524	0.00114439
					20.2	4015.41	648.744	155.605	0.786988	1	0.0117217	0.00121309				20.2	4868.19	1501.53	291.252	1.68288	1	0.0250655	0.00112078				20.2	4494.12	1127.45	493.472	1.30726	1	0.0194708	0.00115949
					20.4	3990.92	624.252	155.97	0.759073	1	0.0113059	0.00121597				20.4	4770.16	1403.5	292.712	1.5869	1	0.0236358	0.00113067				20.4	4365.1	998.429	495.393	1.17162	1	0.0174505	0.00117346
					20.6	3967.24	600.574	156.322	0.731958	1	0.0109021	0.00121876				20.6	4677.26	1310.6	294.096	1.49435	1	0.0222575	0.00114021				20.6	4249.01	882.347	497.122	1.04675	1	0.0155907	0.00118633
					20.8	3944.36	577.689	156.663	0.705635	1	0.01051	0.00122148				20.8	4589.37	1222.7	295.405	1.40535	1	0.0209318	0.00114938				20.8	4144.94	778.274	498.672	0.932455	1	0.0138883	0.00119811
					21	3922.25	555.58	156.993	0.680091	1	0.0101295	0.00122411				21	4506.34	1139.67	296.642	1.31994	1	0.0196597	0.00115818				21	4051.94	685.276	500.057	0.828382	1	0.0123382	0.00120883
					21.2	3900.89	534.226	157.311	0.655315	1	0.0097605	0.00122666				21.2	4428.03	1061.36	297.808	1.23819	1	0.018442	0.0011666				21.2	3969.1	602.428	501.291	0.734087	1	0.0109338	0.00121855
					21.4	3880.28	513.609	157.618	0.631295	1	0.00940275	0.00122914				21.4	4354.28	987.612	298.906	1.1601	1	0.0172789	0.00117465				21.4	3895.5	528.83	502.388	0.649038	1	0.00966701	0.00122731
					21.6	3860.37	493.708	157.914	0.608019	1	0.00905606	0.00123154				21.6	4284.93	918.26	299.939	1.08568	1	0.0161705	0.00118232				21.6	3830.28	463.616	503.359	0.57265	1	0.00852926	0.00123518
					21.8	3841.17	474.505	158.2	0.585472	1	0.00872024	0.00123386				21.8	4219.8	853.132	300.909	1.0149	1	0.0151162	0.00118961				21.8	3772.63	405.967	504.218	0.504301	1	0.00751125	0.00124222
					22	3822.65	455.981	158.476	0.563641	1	0.00839508	0.00123611				22	4158.72	792.054	301.819	0.947719	1	0.0141157	0.00119653				22	3721.78	355.111	504.975	0.443357	1	0.00660352	0.0012485
					22.2	3804.78	438.116	158.742	0.542512	1	0.00808038	0.00123829				22.2	4101.51	734.846	302.671	0.884086	1	0.0131679	0.00120309				22.2	3677	310.334	505.642	0.389185	1	0.00579667	0.00125408
					22.4	3787.56	420.892	158.999	0.522071	1	0.00777592	0.00124039				22.4	4048	681.329	303.468	0.823923	1	0.0122718	0.00120929				22.4	3637.64	270.977	506.228	0.341168	1	0.00508149	0.00125903
					22.6	3770.96	404.29	159.246	0.502302	1	0.00748147	0.00124243				22.6	3997.99	631.322	304.213	0.767144	1	0.0114261	0.00121514				22.6	3603.1	236.435	506.743	0.298713	1	0.00444915	0.00126341
					22.8	3754.96	388.292	159.484	0.48319	1	0.00719681	0.0012444				22.8	3951.31	584.647	304.908	0.71365	1	0.0106294	0.00122065				22.8	3572.83	206.161	507.194	0.26126	1	0.00389131	0.00126726
					23	3739.55	372.88	159.714	0.464721	1	0.00692172	0.0012463				23	3907.79	541.127	305.556	0.663333	1	0.00987993	0.00122584				23	3546.33	179.659	507.588	0.228286	1	0.00340017	0.00127066
					23.2	3724.7	358.036	159.935	0.446878	1	0.00665597	0.00124814				23.2	3867.26	500.59	306.16	0.616079	1	0.0091761	0.00123071				23.2	3523.15	156.484	507.933	0.199305	1	0.00296853	0.00127365
					23.4	3710.41	343.741	160.148	0.429647	1	0.00639933	0.00124991				23.4	3829.53	462.866	306.722	0.571765	1	0.00851608	0.00123527				23.4	3502.9	136.237	508.235	0.173875	1	0.00258976	0.00127627
					23.6	3696.65	329.98	160.353	0.413012	1	0.00615156	0.00125163				23.6	3794.46	427.792	307.245	0.530268	1	0.007898	0.00123955				23.6	3485.23	118.563	508.498	0.151591	1	0.00225785	0.00127857
					23.8	3683.4	316.734	160.55	0.396958	1	0.00591244	0.00125328				23.8	3761.87	395.207	307.73	0.491458	1	0.00731996	0.00124355				23.8	3469.81	103.146	508.728	0.132087	1	0.00196735	0.00128057
					24	3670.65	303.988	160.74	0.381468	1	0.00568173	0.00125488				24	3731.63	364.96	308.18	0.455208	1	0.00678003	0.00124728				24	3456.37	89.7072	508.928	0.115034	1	0.00171337	0.00128233
					24.2	3658.39	291.725	160.923	0.366528	1	0.00545921	0.00125642				24.2	3703.57	336.903	308.598	0.421386	1	0.00627628	0.00125077				24.2	3444.67	77.9984	509.102	0.10014	1	0.00149151	0.00128387
					24.4	3646.59	279.928	161.098	0.352122	1	0.00524464	0.0012579				24.4	3677.56	310.895	308.986	0.389866	1	0.00580681	0.00125401				24.4	3434.47	67.8021	509.254	0.0871397	1	0.00129789	0.00128521
					24.6	3635.25	268.583	161.267	0.338235	1	0.0050378	0.00125933				24.6	3653.47	286.802	309.345	0.360521	1	0.00536973	0.00125704				24.6	3425.59	58.9269	509.386	0.075802	1	0.00112902	0.00128637
					24.8	3624.34	257.674	161.43	0.324852	1	0.00483847	0.00126071				24.8	3631.16	264.497	309.677	0.333227	1	0.0049632	0.00125985				24.8	3417.87	51.2044	509.502	0.0659201	1	0.000981838	0.00128739
					25	3613.85	247.185	161.586	0.311958	1	0.00464642	0.00126204				25	3610.53	243.859	309.984	0.307863	1	0.00458542	0.00126246				25	3411.15	44.4871	509.602	0.0573118	1	0.000853623	0.00128828
					25.2	3603.77	237.104	161.736	0.299538	1	0.00446143	0.00126332				25.2	3591.44	224.772	310.268	0.284312	1	0.00423465	0.00126489				25.2	3405.31	38.6459	509.689	0.0498165	1	0.000741985	0.00128905
					25.4	3594.08	227.415	161.88	0.287578	1	0.00428329	0.00126455				25.4	3573.8	207.13	310.531	0.262462	1	0.00390921	0.00126714				25.4	3400.23	33.5677	509.764	0.043293	1	0.000644822	0.00128972
					25.6	3584.77	218.104	162.019	0.276063	1	0.00411178	0.00126574				25.6	3557.5	190.829	310.774	0.242206	1	0.0036075	0.00126923				25.6	3395.82	29.1538	509.83	0.0376174	1	0.000560288	0.00129031
					25.8	3575.83	209.158	162.152	0.264979	1	0.0039467	0.00126688				25.8	3542.44	175.775	310.998	0.223438	1	0.00332797	0.00127116				25.8	3391.98	25.3181	509.887	0.0326811	1	0.000486764	0.00129082
					26	3567.23	200.565	162.28	0.254313	1	0.00378783	0.00126798				26	3528.54	161.877	311.205	0.206062	1	0.00306916	0.00127295				26	3388.65	21.9854	509.937	0.0283889	1	0.000422834	0.00129126
					26.2	3558.98	192.311	162.403	0.24405	1	0.00363497	0.00126904				26.2	3515.72	149.052	311.396	0.189982	1	0.00282967	0.00127461				26.2	3385.76	19.0901	509.98	0.0246576	1	0.000367259	0.00129164
					26.4	3551.05	184.384	162.521	0.234178	1	0.00348794	0.00127006				26.4	3503.89	137.22	311.572	0.175112	1	0.00260818	0.00127614				26.4	3383.24	16.5751	510.017	0.0214147	1	0.000318958	0.00129198
					26.6	3543.44	176.772	162.635	0.224684	1	0.00334652	0.00127103				26.6	3492.97	126.308	311.735	0.161365	1	0.00240343	0.00127756				26.6	3381.06	14.3907	510.05	0.0185967	1	0.000276986	0.00129227
					26.8	3536.13	169.464	162.744	0.215554	1	0.00321054	0.00127197				26.8	3482.91	116.247	311.885	0.148664	1	0.00221426	0.00127887				26.8	3379.16	12.4937	510.078	0.0161484	1	0.00024052	0.00129252
					27	3529.11	162.448	162.848	0.206777	1	0.00307981	0.00127288				27	3473.64	106.974	312.023	0.136934	1	0.00203955	0.00128008				27	3377.51	10.8463	510.103	0.0140215	1	0.000208841	0.00129274
					27.2	3522.38	155.713	162.948	0.19834	1	0.00295415	0.00127375				27.2	3465.1	98.4284	312.15	0.126106	1	0.00187826	0.00128119				27.2	3376.08	9.41583	510.124	0.012174	1	0.000181324	0.00129293
					27.4	3515.92	149.25	163.045	0.190231	1	0.00283337	0.00127458				27.4	3457.22	90.5556	312.267	0.116112	1	0.00172942	0.00128222				27.4	3374.84	8.17378	510.142	0.0105695	1	0.000157426	0.0012931
					27.6	3509.71	143.046	163.137	0.182439	1	0.00271732	0.00127539				27.6	3449.97	83.304	312.375	0.106893	1	0.00159211	0.00128317				27.6	3373.76	7.09539	510.158	0.00917604	1	0.000136671	0.00129324
					27.8	3503.76	137.094	163.226	0.174953	1	0.00260582	0.00127616				27.8	3443.29	76.6258	312.475	0.0983911	1	0.00146547	0.00128405				27.8	3372.83	6.15915	510.172	0.00796602	1	0.000118649	0.00129336
					28	3498.05	131.383	163.311	0.167762	1	0.00249871	0.0012769				28	3437.14	70.4769	312.567	0.0905525	1	0.00134872	0.00128485				28	3372.01	5.34634	510.185	0.00691534	1	0.000103	0.00129347
					28.2	3492.57	125.903	163.392	0.160855	1	0.00239583	0.00127761				28.2	3431.48	64.8161	312.651	0.0833275	1	0.00124111	0.0012856				28.2	3371.31	4.64072	510.195	0.00600308	1	8.9412e-05	0.00129357
					28.4	3487.31	120.647	163.471	0.154222	1	0.00229704	0.00127829				28.4	3426.27	59.6056	312.728	0.0766698	1	0.00114195	0.00128628				28.4	3370.69	4.02817	510.204	0.00521103	1	7.76151e-05	0.00129365
					28.6	3482.27	115.604	163.546	0.147852	1	0.00220217	0.00127895				28.6	3421.48	54.8103	312.8	0.0705363	1	0.00105059	0.00128692				28.6	3370.16	3.49643	510.212	0.0045234	1	6.73732e-05	0.00129372
					28.8	3477.43	110.768	163.618	0.141737	1	0.00211108	0.00127958				28.8	3417.06	50.3975	312.866	0.0648868	1	0.000966447	0.0012875				28.8	3369.7	3.03485	510.219	0.00392643	1	5.84817e-05	0.00129378
					29	3472.8	106.13	163.687	0.135866	1	0.00202364	0.00128019				29	3413	46.3374	312.926	0.0596841	1	0.000888958	0.00128803				29	3369.3	2.63419	510.225	0.0034082	1	5.07629e-05	0.00129383
					29.2	3468.35	101.682	163.753	0.130231	1	0.00193971	0.00128077				29.2	3409.27	42.602	312.982	0.0548939	1	0.00081761	0.00128853				29.2	3368.95	2.2864	510.23	0.00295832	1	4.40623e-05	0.00129388
					29.4	3464.08	97.4171	163.817	0.124823	1	0.00185916	0.00128132				29.4	3405.83	39.1659	313.033	0.0504841	1	0.000751929	0.00128898				29.4	3368.65	1.98451	510.235	0.0025678	1	3.82457e-05	0.00129392
					29.6	3459.99	93.3275	163.878	0.119633	1	0.00178185	0.00128186				29.6	3402.67	36.0052	313.08	0.0464252	1	0.000691474	0.0012894				29.6	3368.39	1.72247	510.239	0.00222881	1	3.31966e-05	0.00129396
					29.8	3456.07	89.4064	163.936	0.114652	1	0.00170767	0.00128237				29.8	3399.76	33.0983	313.123	0.0426897	1	0.000635836	0.00128979				29.8	3368.16	1.49503	510.242	0.00193455	1	2.88139e-05	0.00129399
					30	3452.31	85.6473	163.992	0.109874	1	0.0016365	0.00128286				30	3397.09	30.4248	313.163	0.0392523	1	0.000584638	0.00129014				30	3367.96	1.29761	510.245	0.00167913	1	2.50095e-05	0.00129401
					30.2	3448.71	82.0436	164.046	0.10529	1	0.00156822	0.00128334				30.2	3394.63	27.9664	313.2	0.0360896	1	0.000537532	0.00129047				30.2	3367.79	1.12626	510.247	0.00145742	1	2.17073e-05	0.00129403
					30.4	3445.26	78.5892	164.097	0.100892	1	0.00150272	0.00128379				30.4	3392.37	25.7057	313.233	0.0331801	1	0.000494196	0.00129077				30.4	3367.64	0.977531	510.25	0.00126498	1	1.88411e-05	0.00129405
					30.6	3441.94	75.278	164.146	0.0966737	1	0.00143989	0.00128422				30.6	3390.29	23.6271	313.264	0.0305036	1	0.000454331	0.00129104				30.6	3367.52	0.84844	510.252	0.00109794	1	1.63532e-05	0.00129407
					30.8	3438.77	72.1042	164.194	0.092628	1	0.00137964	0.00128464				30.8	3388.38	21.716	313.293	0.0280417	1	0.000417664	0.0012913				30.8	3367.4	0.736395	510.253	0.000952959	1	1.41937e-05	0.00129409
					31	3435.73	69.0625	164.239	0.088748	1	0.00132185	0.00128504				31	3386.63	19.9589	313.319	0.0257775	1	0.000383939	0.00129153				31	3367.31	0.639145	510.255	0.000827117	1	1.23194e-05	0.0012941
					31.2	3432.81	66.1473	164.282	0.0850273	1	0.00126643	0.00128542				31.2	3385.01	18.3436	313.343	0.0236952	1	0.000352925	0.00129174				31.2	3367.22	0.554737	510.256	0.000717891	1	1.06925e-05	0.00129411
					31.4	3430.02	63.3536	164.324	0.0814595	1	0.00121329	0.00128579				31.4	3383.53	16.8586	313.365	0.0217804	1	0.000324405	0.00129194				31.4	3367.15	0.481475	510.257	0.000623087	1	9.28048e-06	0.00129412
					31.6	3427.34	60.6764	164.364	0.0780386	1	0.00116234	0.00128614				31.6	3382.16	15.4936	313.385	0.0200196	1	0.00029818	0.00129212				31.6	3367.08	0.417888	510.258	0.000540801	1	8.05489e-06	0.00129413
					31.8	3424.78	58.1111	164.402	0.0747588	1	0.00111349	0.00128648				31.8	3380.91	14.2388	313.404	0.0184007	1	0.000274066	0.00129229				31.8	3367.03	0.362699	510.259	0.000469381	1	6.99114e-06	0.00129414
					32	3422.32	55.653	164.439	0.0716146	1	0.00106665	0.00128681				32	3379.75	13.0855	313.421	0.0169122	1	0.000251896	0.00129244				32	3366.98	0.314797	510.259	0.000407393	1	6.06786e-06	0.00129414
					32.2	3419.96	53.2977	164.474	0.0686004	1	0.00102176	0.00128712				32.2	3378.69	12.0253	313.437	0.0155437	1	0.000231514	0.00129258				32.2	3366.94	0.273222	510.26	0.00035359	1	5.2665e-06	0.00129415
					32.4	3417.71	51.0411	164.507	0.0657111	1	0.000978725	0.00128741				32.4	3377.72	11.0509	313.452	0.0142857	1	0.000212776	0.00129271				32.4	3366.9	0.237138	510.261	0.000306892	1	4.57097e-06	0.00129415
					32.6	3415.55	48.8792	164.54	0.0629417	1	0.000937476	0.0012877				32.6	3376.82	10.1554	313.465	0.0131292	1	0.000195551	0.00129283				32.6	3366.87	0.205819	510.261	0.000266362	1	3.96729e-06	0.00129416
					32.8	3413.47	46.8079	164.57	0.0602873	1	0.000897941	0.00128797				32.8	3376	9.33225	313.477	0.0120661	1	0.000179716	0.00129294				32.8	3366.85	0.178636	510.262	0.000231183	1	3.44333e-06	0.00129416
					33	3411.49	44.8236	164.6	0.0577433	1	0.00086005	0.00128823				33	3375.24	8.57576	313.489	0.0110888	1	0.000165161	0.00129304				33	3366.82	0.155043	510.262	0.000200651	1	2.98857e-06	0.00129416
					33.2	3409.59	42.9227	164.628	0.0553053	1	0.000823737	0.00128849				33.2	3374.55	7.88052	313.499	0.0101906	1	0.000151782	0.00129313				33.2	3366.8	0.134566	510.262	0.000174151	1	2.59387e-06	0.00129417
					33.4	3407.77	41.1017	164.655	0.0529689	1	0.000788938	0.00128873				33.4	3373.91	7.24157	313.508	0.00936495	1	0.000139485	0.00129322				33.4	3366.78	0.116794	510.262	0.000151151	1	2.25129e-06	0.00129417
					33.6	3406.02	39.3574	164.681	0.05073	1	0.000755591	0.00128896				33.6	3373.32	6.65438	313.517	0.00860609	1	0.000128182	0.0012933				33.6	3366.77	0.101368	510.263	0.000131188	1	1.95396e-06	0.00129417
					33.8	3404.35	37.6865	164.706	0.0485847	1	0.000723638	0.00128918				33.8	3372.78	6.11474	313.525	0.00790863	1	0.000117794	0.00129337				33.8	3366.75	0.0879802	510.263	0.000113862	1	1.6959e-06	0.00129417
					34	3402.75	36.0861	164.73	0.046529	1	0.000693021	0.00128939				34	3372.29	5.61883	313.533	0.0072676	1	0.000108246	0.00129344				34	3366.74	0.0763603	510.263	9.88236e-05	1	1.47192e-06	0.00129417
					34.2	3401.22	34.5531	164.753	0.0445595	1	0.000663686	0.00128959				34.2	3371.83	5.16311	313.539	0.00667846	1	9.94715e-05	0.0012935				34.2	3366.73	0.0662751	510.263	8.57717e-05	1	1.27751e-06	0.00129418
					34.4	3399.75	33.0849	164.775	0.0426725	1	0.000635579	0.00128979				34.4	3371.41	4.74432	313.546	0.00613702	1	9.14071e-05	0.00129355				34.4	3366.72	0.0575219	510.263	7.44435e-05	1	1.10879e-06	0.00129418
					34.6	3398.35	31.6786	164.796	0.0408646	1	0.000608652	0.00128997				34.6	3371.03	4.35947	313.551	0.00563942	1	8.39957e-05	0.0012936				34.6	3366.72	0.0499247	510.263	6.46115e-05	1	9.62348e-07	0.00129418
					34.8	3397	30.3317	164.816	0.0391326	1	0.000582855	0.00129015				34.8	3370.67	4.00582	313.557	0.00518213	1	7.71846e-05	0.00129365				34.8	3366.71	0.043331	510.264	5.6078e-05	1	8.35247e-07	0.00129418
					35	3395.71	29.0418	164.835	0.0374733	1	0.000558142	0.00129032				35	3370.35	3.68084	313.561	0.00476188	1	7.09252e-05	0.00129369				35	3366.7	0.0376081	510.264	4.86716e-05	1	7.24932e-07	0.00129418

## Sheet: Fig S2
Flagellate	A2					Data	Data	Model	Model	error	error
Prey	B2					Prey	Predator	Prey	Predator	Prey	Predator	∆Prey	∆Predator				Prey	Predator	Prey	Predator	Prey	Predator	∆Prey	∆Predator				Prey	Predator	Prey	Predator	Prey	Predator	∆Prey	∆Predator
					Time (h)	[7000] μL¯¹	[7000] μL¯¹									Time (h)	[15000] μL¯¹	G5 [15000] μL¯¹									Time (h)	[30000] μL¯¹	[30000] μL¯¹
					4	12100	28	11770	44.3185	329.95	-16.3185	200	-8			4	22000	48	22834.7	46.0132	-834.668	1.98681	1600	14			4	34600	42	34707.1	50.016	-107.076	-8.01596	1000	6
					6.42	11800	52	11360.8	50.7427	439.223	1.25729	500	16			6.42	21000	62	22167	56.4939	-1166.96	5.50607	2600	28			6.42	31000	46	33906.4	62.5844	-2906.37	-16.5844	4600	10
					8.5	11800	46	11022.8	56.0485	777.244	-10.0485	500	10			8.5	18700	74	21557.2	66.0658	-2857.16	7.93418	4900	40			8.5	30000	52	33158.8	74.3184	-3158.82	-22.3184	5600	16
					12	11200	56	10376	66.2001	823.979	-10.2001	1100	20			12	16900	120	20209.4	87.2209	-3309.42	32.7791	6700	86			12	28000	112	31454	101.079	-3453.99	10.9213	7600	76
					16.17	9600	86	9637.45	77.7932	-37.4544	8.20681	2700	50			16.17	14500	178	18265.9	117.728	-3765.86	60.2715	9100	144			16.17	25800	188	28866.5	141.694	-3066.49	46.3061	9800	152
					20.08	8100	96	8946.5	88.6389	-846.502	7.36114	4200	60			20.08	12400	220	15795.7	156.502	-3395.67	63.4977	11200	186			20.08	24000	278	25326.7	197.257	-1326.71	80.7432	11600	242
					29.67	7400	94	7870.94	105.522	-470.944	-11.5216	4900	58			29.67	9600	260	9052.7	262.345	547.303	-2.3447	14000	226			29.67	19600	324	12417.5	399.889	7182.53	-75.8893	16000	288
										0	0										0	0										0	0
										0	0										0	0										0	0
					8					561.76	9.53398					8					2428.63	33.2449					8					3411.72	43.8457
dt	h	0.2			Time (h)	Prey	Prey	Predator	I	f	µ	F				Time (h)	Prey	Prey	Predator	I	f	µ	F				Time (h)	Prey	Prey	Predator	I	f	µ	F
					0	12300	4800	36	3.58598	1	0.0562881	0.00074708				0	23600	16100	34	5.13381	1	0.080584	0.00031887				0	35600	28100	36	5.56993	1	0.0874296	0.000198218
f0		1			0.2	12274.2	4774.18	36.4053	3.57767	1	0.0561576	0.000749379				0.2	23565.1	16065.1	34.548	5.13177	1	0.0805519	0.000319436				0.2	35559.9	28059.9	36.6295	5.56902	1	0.0874153	0.000198469
					0.4	12248.1	4748.13	36.8142	3.56923	1	0.0560252	0.000751713				0.4	23529.6	16029.6	35.1046	5.12969	1	0.0805192	0.000320013				0.4	35519.1	28019.1	37.2699	5.5681	1	0.0874008	0.000198725
F -max	μL h-1 ind-1	0.00173915			0.6	12221.9	4721.85	37.2267	3.56067	1	0.0558908	0.000754083				0.6	23493.6	15993.6	35.6699	5.12756	1	0.0804858	0.0003206				0.6	35477.6	27977.6	37.9214	5.56716	1	0.087386	0.000198986
I-max	ind ind-1 h-1	6.28642			0.8	12195.3	4695.34	37.6428	3.55197	1	0.0557543	0.000756489				0.8	23457	15957	36.2441	5.12539	1	0.0804518	0.0003212				0.8	35435.4	27935.4	38.5841	5.56619	1	0.0873709	0.000199253
					1	12168.6	4668.6	38.0625	3.54314	1	0.0556157	0.000758931				1	23419.9	15919.9	36.8272	5.12319	1	0.0804171	0.000321811				1	35392.4	27892.4	39.2584	5.56521	1	0.0873555	0.000199524
Yf/b		63.7076			1.2	12141.6	4641.63	38.4859	3.53418	1	0.055475	0.00076141				1.2	23382.1	15882.1	37.4195	5.12094	1	0.0803818	0.000322433				1.2	35348.7	27848.7	39.9442	5.56421	1	0.0873397	0.000199801
Yb/f		0.0156967			1.4	12114.4	4614.42	38.9129	3.52508	1	0.0553322	0.000763927				1.4	23343.8	15843.8	38.0211	5.11864	1	0.0803458	0.000323068				1.4	35304.3	27804.3	40.642	5.56319	1	0.0873237	0.000200084
					1.6	12087	4586.99	39.3435	3.51585	1	0.0551872	0.000766482				1.6	23304.9	15804.9	38.6321	5.1163	1	0.080309	0.000323716				1.6	35259.1	27759.1	41.3518	5.56215	1	0.0873073	0.000200372
nb-min	μL¯¹	7500			1.8	12059.3	4559.33	39.7778	3.50647	1	0.05504	0.000769077				1.8	23265.4	15765.4	39.2526	5.11391	1	0.0802716	0.000324376				1.8	35213	27713	42.0739	5.56108	1	0.0872906	0.000200667
					2	12031.4	4531.43	40.2157	3.49695	1	0.0548906	0.00077171				2	23225.2	15725.2	39.8828	5.11148	1	0.0802334	0.00032505				2	35166.3	27666.3	42.8084	5.56	1	0.0872736	0.000200967
					2.2	12003.3	4503.3	40.6572	3.48729	1	0.0547389	0.000774384				2.2	23184.5	15684.5	40.5227	5.109	1	0.0801944	0.000325736				2.2	35118.7	27618.7	43.5556	5.55889	1	0.0872562	0.000201273
Error bacteria		6402.11			2.4	11974.9	4474.95	41.1023	3.47747	1	0.0545849	0.000777099				2.4	23143	15643	41.1727	5.10646	1	0.0801547	0.000326437				2.4	35070.2	27570.2	44.3157	5.55776	1	0.0872385	0.000201586
Error flagellate		86.6246			2.6	11946.4	4446.36	41.551	3.46751	1	0.0544285	0.000779854				2.6	23101	15601	41.8327	5.10388	1	0.0801141	0.000327151				2.6	35021	27521	45.0889	5.55661	1	0.0872204	0.000201904
					2.8	11917.5	4417.54	42.0033	3.4574	1	0.0542698	0.000782652				2.8	23058.3	15558.3	42.503	5.10125	1	0.0800728	0.00032788				2.8	34970.9	27470.9	45.8754	5.55543	1	0.0872019	0.00020223
Error sum		187.117			3	11888.5	4388.5	42.4592	3.44713	1	0.0541086	0.000785492				3	23014.9	15514.9	43.1837	5.09856	1	0.0800306	0.000328623				3	34919.9	27419.9	46.6755	5.55423	1	0.0871831	0.000202562
					3.2	11859.2	4359.23	42.9187	3.43671	1	0.053945	0.000788376				3.2	22970.9	15470.9	43.8749	5.09582	1	0.0799876	0.000329381				3.2	34868	27368	47.4894	5.553	1	0.0871639	0.000202901
µ-max	h-1	0.0986761			3.4	11829.7	4329.73	43.3817	3.42613	1	0.0537789	0.000791303				3.4	22926.2	15426.2	44.5768	5.09303	1	0.0799437	0.000330155				3.4	34815.3	27315.3	48.3173	5.55175	1	0.0871442	0.000203247
					3.6	11800	4300	43.8483	3.41539	1	0.0536103	0.000794275				3.6	22880.8	15380.8	45.2895	5.09017	1	0.0798989	0.000330944				3.6	34761.6	27261.6	49.1594	5.55048	1	0.0871242	0.0002036
k0,5	μL¯¹	3614.66			3.8	11770	4270.05	44.3185	3.40448	1	0.0534391	0.000797293				3.8	22834.7	15334.7	46.0132	5.08726	1	0.0798532	0.000331749				3.8	34707.1	27207.1	50.016	5.54917	1	0.0871037	0.000203961
					4	11739.9	4239.87	44.7921	3.39341	1	0.0532653	0.000800356				4	22787.9	15287.9	46.7481	5.08429	1	0.0798066	0.000332571				4	34651.6	27151.6	50.8873	5.54784	1	0.0870829	0.000204329
					4.2	11709.5	4209.47	45.2693	3.38217	1	0.0530889	0.000803465				4.2	22740.3	15240.3	47.4942	5.08126	1	0.0797591	0.000333409				4.2	34595.1	27095.1	51.7736	5.54649	1	0.0870616	0.000204704
Mf	pg cell-1	96			4.4	11678.9	4178.85	45.75	3.37076	1	0.0529098	0.000806622				4.4	22692	15192	48.2518	5.07817	1	0.0797105	0.000334265				4.4	34537.7	27037.7	52.6751	5.5451	1	0.0870398	0.000205088
Mb	pg cell-1	4			4.6	11648	4148.01	46.2341	3.35917	1	0.0527279	0.000809827				4.6	22643	15143	49.0211	5.07501	1	0.079661	0.000335138				4.6	34479.3	26979.3	53.592	5.54368	1	0.0870176	0.00020548
GGE		0.376721			4.8	11616.9	4116.95	46.7217	3.34741	1	0.0525433	0.000813081				4.8	22593.3	15093.3	49.8021	5.07179	1	0.0796104	0.00033603				4.8	34419.8	26919.8	54.5247	5.54224	1	0.0869949	0.000205879
					5	11585.7	4085.67	47.2126	3.33547	1	0.0523559	0.000816384				5	22542.8	15042.8	50.595	5.0685	1	0.0795588	0.000336939				5	34359.4	26859.4	55.4734	5.54076	1	0.0869717	0.000206288
					5.2	11554.2	4054.17	47.707	3.32335	1	0.0521657	0.000819736				5.2	22491.5	14991.5	51.4001	5.06514	1	0.0795061	0.000337868				5.2	34297.9	26797.9	56.4383	5.53926	1	0.0869481	0.000206705
					5.4	11522.5	4022.46	48.2048	3.31105	1	0.0519726	0.00082314				5.4	22439.4	14939.4	52.2174	5.06172	1	0.0794523	0.000338816				5.4	34235.4	26735.4	57.4197	5.53772	1	0.0869239	0.000207131
					5.6	11490.5	3990.54	48.7058	3.29856	1	0.0517765	0.000826595				5.6	22386.5	14886.5	53.0472	5.05822	1	0.0793973	0.000339784				5.6	34171.8	26671.8	58.418	5.53614	1	0.0868992	0.000207565
					5.8	11458.4	3958.41	49.2102	3.28588	1	0.0515776	0.000830102				5.8	22332.9	14832.9	53.8895	5.05464	1	0.0793413	0.000340773				5.8	34107.1	26607.1	59.4333	5.53454	1	0.086874	0.00020801
					6	11426.1	3926.07	49.7178	3.27302	1	0.0513756	0.000833662				6	22278.4	14778.4	54.7447	5.051	1	0.079284	0.000341782				6	34041.3	26541.3	60.4659	5.5329	1	0.0868483	0.000208463
					6.2	11393.5	3893.53	50.2287	3.25995	1	0.0511705	0.000837276				6.2	22223.1	14723.1	55.6127	5.04727	1	0.0792255	0.000342813				6.2	33974.4	26474.4	61.5162	5.53122	1	0.086822	0.000208927
					6.4	11360.8	3860.78	50.7427	3.2467	1	0.0509624	0.000840944				6.4	22167	14667	56.4939	5.04347	1	0.0791658	0.000343866				6.4	33906.4	26406.4	62.5844	5.52951	1	0.0867951	0.000209401
					6.6	11327.8	3827.83	51.2599	3.23324	1	0.0507512	0.000844667				6.6	22110	14610	57.3884	5.03958	1	0.0791048	0.000344941				6.6	33837.2	26337.2	63.6708	5.52776	1	0.0867676	0.000209885
					6.8	11294.7	3794.68	51.7802	3.21958	1	0.0505368	0.000848446				6.8	22052.1	14552.1	58.2963	5.03561	1	0.0790425	0.000346039				6.8	33766.8	26266.8	64.7757	5.52597	1	0.0867396	0.000210379
					7	11261.3	3761.34	52.3036	3.20572	1	0.0503192	0.000852281				7	21993.4	14493.4	59.2179	5.03155	1	0.0789788	0.000347161				7	33695.2	26195.2	65.8994	5.52415	1	0.0867109	0.000210884
					7.2	11227.8	3727.8	52.8299	3.19165	1	0.0500983	0.000856173				7.2	21933.8	14433.8	60.1533	5.02741	1	0.0789138	0.000348307				7.2	33622.4	26122.4	67.0423	5.52228	1	0.0866816	0.0002114
					7.4	11194.1	3694.08	53.3593	3.17737	1	0.0498742	0.000860124				7.4	21873.4	14373.4	61.1027	5.02318	1	0.0788473	0.000349478				7.4	33548.3	26048.3	68.2045	5.52037	1	0.0866517	0.000211928
					7.6	11160.2	3660.17	53.8915	3.16288	1	0.0496467	0.000864133				7.6	21812	14312	62.0663	5.01885	1	0.0787794	0.000350675				7.6	33473	25973	69.3865	5.51842	1	0.0866211	0.000212468
					7.8	11126.1	3626.08	54.4266	3.14817	1	0.0494159	0.000868201				7.8	21749.7	14249.7	63.0442	5.01443	1	0.07871	0.000351898				7.8	33396.4	25896.4	70.5886	5.51643	1	0.0865898	0.000213019
					8	11091.8	3591.81	54.9645	3.13325	1	0.0491816	0.00087233				8	21686.4	14186.4	64.0366	5.00991	1	0.0786391	0.000353148				8	33318.6	25818.6	71.811	5.51439	1	0.0865578	0.000213583
					8.2	11057.4	3557.37	55.5052	3.1181	1	0.0489439	0.000876519				8.2	21622.3	14122.3	65.0438	5.00529	1	0.0785666	0.000354426				8.2	33239.4	25739.4	73.0542	5.51231	1	0.0865251	0.000214159
					8.4	11022.8	3522.76	56.0485	3.10274	1	0.0487028	0.00088077				8.4	21557.2	14057.2	66.0658	5.00057	1	0.0784925	0.000355731				8.4	33158.8	25658.8	74.3184	5.51018	1	0.0864917	0.000214748
					8.6	10988	3487.97	56.5945	3.08715	1	0.048458	0.000885083				8.6	21491.1	13991.1	67.103	4.99575	1	0.0784168	0.000357066				8.6	33076.9	25576.9	75.604	5.508	1	0.0864575	0.000215351
					8.8	10953	3453.03	57.143	3.07133	1	0.0482098	0.000889459				8.8	21424	13924	68.1554	4.99081	1	0.0783393	0.000358431				8.8	32993.6	25493.6	76.9113	5.50578	1	0.0864225	0.000215967
					9	10917.9	3417.93	57.6939	3.05528	1	0.0479579	0.000893898				9	21356	13856	69.2232	4.98577	1	0.0782601	0.000359827				9	32908.9	25408.9	78.2407	5.5035	1	0.0863868	0.000216597
					9.2	10882.7	3382.68	58.2473	3.039	1	0.0477023	0.000898402				9.2	21287	13787	70.3067	4.98061	1	0.0781792	0.000361254				9.2	32822.8	25322.8	79.5925	5.50117	1	0.0863502	0.000217241
					9.4	10847.3	3347.27	58.803	3.02249	1	0.0474431	0.000902971				9.4	21217	13717	71.406	4.97533	1	0.0780963	0.000362714				9.4	32735.3	25235.3	80.967	5.49879	1	0.0863128	0.000217901
					9.6	10811.7	3311.73	59.361	3.00574	1	0.0471802	0.000907605				9.6	21145.9	13645.9	72.5213	4.96994	1	0.0780116	0.000364207				9.6	32646.2	25146.2	82.3647	5.49635	1	0.0862745	0.000218576
					9.8	10776	3276.04	59.9211	2.98875	1	0.0469135	0.000912305				9.8	21073.8	13573.8	73.6528	4.96442	1	0.077925	0.000365735				9.8	32555.7	25055.7	83.7859	5.49385	1	0.0862354	0.000219266
					10	10740.2	3240.23	60.4833	2.97152	1	0.0466431	0.000917072				10	21000.7	13500.7	74.8007	4.95877	1	0.0778363	0.000367297				10	32463.6	24963.6	85.231	5.4913	1	0.0861953	0.000219972
					10.2	10704.3	3204.28	61.0476	2.95404	1	0.0463688	0.000921906				10.2	20926.5	13426.5	75.9651	4.95299	1	0.0777456	0.000368896				10.2	32370	24870	86.7003	5.48869	1	0.0861543	0.000220695
					10.4	10668.2	3168.21	61.6137	2.93632	1	0.0460906	0.000926808				10.4	20851.3	13351.3	77.1463	4.94707	1	0.0776527	0.000370533				10.4	32274.8	24774.8	88.1942	5.48601	1	0.0861123	0.000221435
					10.6	10632	3132.03	62.1817	2.91836	1	0.0458086	0.000931779				10.6	20774.9	13274.9	78.3444	4.94102	1	0.0775577	0.000372207				10.6	32178.1	24678.1	89.7131	5.48327	1	0.0860693	0.000222192
					10.8	10595.7	3095.73	62.7513	2.90014	1	0.0455227	0.000936818				10.8	20697.5	13197.5	79.5597	4.93482	1	0.0774605	0.000373921				10.8	32079.7	24579.7	91.2574	5.48047	1	0.0860253	0.000222968
					11	10559.3	3059.34	63.3227	2.88167	1	0.0452328	0.000941927				11	20619	13119	80.7922	4.92848	1	0.0773609	0.000375676				11	31979.7	24479.7	92.8275	5.4776	1	0.0859803	0.000223761
					11.2	10522.8	3022.84	63.8955	2.86295	1	0.0449389	0.000947106				11.2	20539.3	13039.3	82.0423	4.92199	1	0.077259	0.000377472				11.2	31878	24378	94.4238	5.47466	1	0.0859342	0.000224574
					11.4	10486.3	2986.26	64.4698	2.84398	1	0.0446411	0.000952356				11.4	20458.6	12958.6	83.31	4.91534	1	0.0771546	0.000379312				11.4	31774.6	24274.6	96.0467	5.47165	1	0.0858869	0.000225407
					11.6	10449.6	2949.59	65.0454	2.82475	1	0.0443392	0.000957676				11.6	20376.7	12876.7	84.5955	4.90853	1	0.0770478	0.000381195				11.6	31669.5	24169.5	97.6965	5.46857	1	0.0858385	0.00022626
					11.8	10412.8	2912.84	65.6222	2.80526	1	0.0440333	0.000963067				11.8	20293.6	12793.6	85.8991	4.90156	1	0.0769383	0.000383125				11.8	31562.6	24062.6	99.3737	5.46541	1	0.085789	0.000227133
					12	10376	2876.02	66.2001	2.78551	1	0.0437234	0.00096853				12	20209.4	12709.4	87.2209	4.89441	1	0.0768262	0.000385101				12	31454	23954	101.079	5.46218	1	0.0857382	0.000228028
					12.2	10339.1	2839.14	66.779	2.76551	1	0.0434094	0.000974065				12.2	20124	12624	88.561	4.88709	1	0.0767113	0.000387126				12.2	31343.6	23843.6	102.812	5.45886	1	0.0856862	0.000228945
					12.4	10302.2	2802.21	67.3588	2.74524	1	0.0430912	0.000979672				12.4	20037.5	12537.5	89.9198	4.87959	1	0.0765936	0.000389201				12.4	31231.3	23731.3	104.574	5.45547	1	0.0856329	0.000229885
					12.6	10265.2	2765.22	67.9393	2.72471	1	0.042769	0.000985351				12.6	19949.7	12449.7	91.2972	4.87191	1	0.0764729	0.000391327				12.6	31117.2	23617.2	106.365	5.45199	1	0.0855782	0.000230848
					12.8	10228.2	2728.2	68.5204	2.70392	1	0.0424427	0.000991102				12.8	19860.8	12360.8	92.6936	4.86403	1	0.0763493	0.000393506				12.8	31001.2	23501.2	108.185	5.44842	1	0.0855222	0.000231835
					13	10191.1	2691.14	69.1021	2.68287	1	0.0421122	0.000996926				13	19770.6	12270.6	94.109	4.85596	1	0.0762226	0.000395739				13	30883.3	23383.3	110.036	5.44476	1	0.0854647	0.000232848
					13.2	10154.1	2654.07	69.6841	2.66156	1	0.0417777	0.00100282				13.2	19679.2	12179.2	95.5436	4.84768	1	0.0760926	0.00039803				13.2	30763.5	23263.5	111.917	5.44101	1	0.0854059	0.000233886
					13.4	10117	2616.97	70.2663	2.63998	1	0.041439	0.00100879				13.4	19586.6	12086.6	96.9977	4.83919	1	0.0759594	0.000400378				13.4	30641.7	23141.7	113.828	5.43716	1	0.0853455	0.00023495
					13.6	10079.9	2579.87	70.8487	2.61814	1	0.0410962	0.00101483				13.6	19492.7	11992.7	98.4712	4.83049	1	0.0758227	0.000402786				13.6	30518	23018	115.771	5.43321	1	0.0852835	0.000236042
					13.8	10042.8	2542.77	71.431	2.59604	1	0.0407493	0.00102095				13.8	19397.6	11897.6	99.9645	4.82156	1	0.0756826	0.000405256				13.8	30392.2	22892.2	117.746	5.42916	1	0.0852199	0.000237163
					14	10005.7	2505.69	72.0132	2.57368	1	0.0403983	0.00102713				14	19301.2	11801.2	101.478	4.8124	1	0.0755388	0.00040779				14	30264.3	22764.3	119.753	5.42501	1	0.0851547	0.000238312
					14.2	9968.62	2468.62	72.595	2.55105	1	0.0400431	0.00103339				14.2	19203.5	11703.5	103.011	4.803	1	0.0753913	0.00041039				14.2	30134.4	22634.4	121.792	5.42074	1	0.0850878	0.000239492
					14.4	9931.58	2431.58	73.1764	2.52817	1	0.039684	0.00103972				14.4	19104.5	11604.5	104.564	4.79336	1	0.0752399	0.000413059				14.4	30002.3	22502.3	123.865	5.41637	1	0.0850191	0.000240702
					14.6	9894.58	2394.58	73.7572	2.50503	1	0.0393207	0.00104613				14.6	19004.3	11504.3	106.137	4.78346	1	0.0750845	0.000415797				14.6	29868.2	22368.2	125.971	5.41187	1	0.0849486	0.000241945
					14.8	9857.63	2357.63	74.3372	2.48163	1	0.0389535	0.0010526				14.8	18902.8	11402.8	107.731	4.77329	1	0.074925	0.000418609				14.8	29731.8	22231.8	128.111	5.40726	1	0.0848761	0.000243222
					15	9820.73	2320.73	74.9164	2.45798	1	0.0385822	0.00105914				15	18799.9	11299.9	109.346	4.76286	1	0.0747612	0.000421495				15	29593.3	22093.3	130.286	5.40252	1	0.0848018	0.000244533
					15.2	9783.9	2283.9	75.4944	2.43408	1	0.038207	0.00106575				15.2	18695.7	11195.7	110.981	4.75214	1	0.074593	0.00042446				15.2	29452.5	21952.5	132.496	5.39765	1	0.0847254	0.000245879
					15.4	9747.15	2247.15	76.0713	2.40993	1	0.0378279	0.00107244				15.4	18590.3	11090.3	112.636	4.74114	1	0.0744203	0.000427504				15.4	29309.4	21809.4	134.741	5.39265	1	0.0846469	0.000247262
					15.6	9710.48	2210.48	76.6469	2.38553	1	0.0374449	0.00107919				15.6	18483.5	10983.5	114.313	4.72983	1	0.0742428	0.000430632				15.6	29164.1	21664.1	137.022	5.38752	1	0.0845662	0.000248684
					15.8	9673.92	2173.92	77.2209	2.36088	1	0.0370581	0.001086				15.8	18375.3	10875.3	116.01	4.71822	1	0.0740605	0.000433846				15.8	29016.5	21516.5	139.339	5.38223	1	0.0844833	0.000250145
					16	9637.45	2137.45	77.7932	2.336	1	0.0366675	0.00109289				16	18265.9	10765.9	117.728	4.70628	1	0.0738731	0.000437149				16	28866.5	21366.5	141.694	5.37681	1	0.0843981	0.000251647
					16.2	9601.11	2101.11	78.3637	2.31088	1	0.0362732	0.00109984				16.2	18155	10655	119.468	4.69401	1	0.0736805	0.000440543				16.2	28714.1	21214.1	144.086	5.37122	1	0.0843105	0.000253191
					16.4	9564.89	2064.89	78.9322	2.28553	1	0.0358753	0.00110685				16.4	18042.9	10542.9	121.228	4.68139	1	0.0734824	0.000444033				16.4	28559.3	21059.3	146.515	5.36548	1	0.0842204	0.000254779
					16.6	9528.81	2028.81	79.4985	2.25995	1	0.0354738	0.00111393				16.6	17929.4	10429.4	123.01	4.66842	1	0.0732788	0.000447622				16.6	28402.1	20902.1	148.983	5.35958	1	0.0841277	0.000256413
					16.8	9492.88	1992.88	80.0626	2.23415	1	0.0350688	0.00112107				16.8	17814.5	10314.5	124.813	4.65508	1	0.0730694	0.000451313				16.8	28242.4	20742.4	151.49	5.3535	1	0.0840323	0.000258094
					17	9457.1	1957.1	80.6241	2.20813	1	0.0346604	0.00112826				17	17698.3	10198.3	126.637	4.64136	1	0.072854	0.00045511				17	28080.2	20580.2	154.036	5.34725	1	0.0839341	0.000259825
					17.2	9421.5	1921.5	81.183	2.1819	1	0.0342487	0.00113552				17.2	17580.8	10080.8	128.482	4.62724	1	0.0726323	0.000459016				17.2	27915.5	20415.5	156.622	5.34081	1	0.0838331	0.000261606
					17.4	9386.07	1886.07	81.7391	2.15547	1	0.0338337	0.00114283				17.4	17461.9	9961.87	130.348	4.6127	1	0.0724043	0.000463036				17.4	27748.2	20248.2	159.248	5.33418	1	0.083729	0.00026344
					17.6	9350.83	1850.83	82.2922	2.12883	1	0.0334157	0.0011502				17.6	17341.6	9841.62	132.236	4.59775	1	0.0721695	0.000467174				17.6	27578.3	20078.3	161.914	5.32735	1	0.0836218	0.000265329
					17.8	9315.8	1815.8	82.8421	2.10201	1	0.0329946	0.00115762				17.8	17220	9720.02	134.145	4.58235	1	0.0719278	0.000471434				17.8	27405.8	19905.8	164.622	5.32031	1	0.0835114	0.000267275
					18	9280.97	1780.97	83.3888	2.075	1	0.0325707	0.00116509				18	17097.1	9597.08	136.074	4.56649	1	0.0716789	0.000475821				18	27230.6	19730.6	167.372	5.31307	1	0.0833976	0.00026928
					18.2	9246.36	1746.36	83.932	2.04781	1	0.0321439	0.00117262				18.2	16972.8	9472.81	138.025	4.55016	1	0.0714225	0.000480339				18.2	27052.8	19552.8	170.164	5.30559	1	0.0832803	0.000271348
					18.4	9211.99	1711.99	84.4716	2.02046	1	0.0317146	0.00118018				18.4	16847.2	9347.2	139.997	4.53333	1	0.0711584	0.000484994				18.4	26872.2	19372.2	172.998	5.29789	1	0.0831594	0.000273479
					18.6	9177.85	1677.85	85.0074	1.99295	1	0.0312827	0.00118779				18.6	16720.3	9220.27	141.989	4.516	1	0.0708863	0.00048979				18.6	26688.9	19188.9	175.875	5.28994	1	0.0830347	0.000275677
					18.8	9143.97	1643.97	85.5392	1.96528	1	0.0308485	0.00119545				18.8	16592	9092.02	144.002	4.49813	1	0.0706058	0.000494734				18.8	26502.8	19002.8	178.796	5.28174	1	0.082906	0.000277945
					19	9110.35	1610.35	86.067	1.93748	1	0.030412	0.00120314				19	16462.5	8962.48	146.036	4.47971	1	0.0703167	0.000499829				19	26313.9	18813.9	181.76	5.27328	1	0.0827732	0.000280286
					19.2	9077	1577	86.5905	1.90954	1	0.0299735	0.00121087				19.2	16331.6	8831.64	148.089	4.46072	1	0.0700185	0.000505084				19.2	26122.3	18622.3	184.769	5.26455	1	0.0826361	0.000282702
					19.4	9043.93	1543.93	87.1096	1.88148	1	0.0295331	0.00121863				19.4	16199.5	8699.52	150.163	4.44113	1	0.0697111	0.000510503				19.4	25927.7	18427.7	187.823	5.25553	1	0.0824945	0.000285197
					19.6	9011.15	1511.15	87.6241	1.85331	1	0.0290909	0.00122642				19.6	16066.1	8566.14	152.257	4.42092	1	0.0693939	0.000516093				19.6	25730.3	18230.3	190.922	5.24621	1	0.0823483	0.000287775
					19.8	8978.67	1478.67	88.1339	1.82504	1	0.0286472	0.00123425				19.8	15931.5	8431.52	154.37	4.40007	1	0.0690667	0.00052186				19.8	25530	18030	194.066	5.23659	1	0.0821972	0.000290438
					20	8946.5	1446.5	88.6389	1.79669	1	0.0282021	0.00124209				20	15795.7	8295.67	156.502	4.37856	1	0.0687289	0.000527813				20	25326.7	17826.7	197.257	5.22664	1	0.082041	0.000293191
					20.2	8914.65	1414.65	89.1388	1.76825	1	0.0277557	0.00124996				20.2	15658.6	8158.62	158.654	4.35635	1	0.0683803	0.000533957				20.2	25120.5	17620.5	200.493	5.21635	1	0.0818794	0.000296038
					20.4	8883.13	1383.13	89.6336	1.73975	1	0.0273084	0.00125784				20.4	15520.4	8020.39	160.823	4.33342	1	0.0680204	0.0005403				20.4	24911.3	17411.3	203.777	5.2057	1	0.0817123	0.000298983
					20.6	8851.94	1351.94	90.1232	1.7112	1	0.0268602	0.00126574				20.6	15381	7881.01	163.011	4.30974	1	0.0676487	0.000546852				20.6	24699.2	17199.2	207.107	5.19468	1	0.0815394	0.000302031
					20.8	8821.09	1321.09	90.6073	1.68261	1	0.0264115	0.00127365				20.8	15240.5	7740.5	165.217	4.28528	1	0.0672648	0.000553618				20.8	24484	16984	210.484	5.18328	1	0.0813604	0.000305186
					21	8790.6	1290.6	91.086	1.65399	1	0.0259623	0.00128157				21	15098.9	7598.9	167.439	4.26001	1	0.0668681	0.000560609				21	24265.8	16765.8	213.909	5.17147	1	0.081175	0.000308453
					21.2	8760.47	1260.47	91.5589	1.62536	1	0.0255128	0.00128949				21.2	14956.2	7456.24	169.679	4.2339	1	0.0664583	0.000567833				21.2	24044.6	16544.6	217.382	5.15923	1	0.0809829	0.000311838
					21.4	8730.71	1230.71	92.0261	1.59673	1	0.0250634	0.00129741				21.4	14812.6	7312.56	171.934	4.20691	1	0.0660346	0.000575299				21.4	23820.3	16320.3	220.903	5.14655	1	0.0807839	0.000315347
					21.6	8701.32	1201.32	92.4874	1.56811	1	0.0246142	0.00130533				21.6	14667.9	7167.9	174.205	4.17901	1	0.0655967	0.000583018				21.6	23592.9	16092.9	224.472	5.1334	1	0.0805774	0.000318986
					21.8	8672.31	1172.31	92.9427	1.53952	1	0.0241655	0.00131323				21.8	14522.3	7022.3	176.49	4.15016	1	0.0651439	0.000590998				21.8	23362.4	15862.4	228.09	5.11976	1	0.0803633	0.00032276
					22	8643.7	1143.7	93.3919	1.51098	1	0.0237173	0.00132113				22	14375.8	6875.8	178.789	4.12033	1	0.0646756	0.000599251				22	23128.9	15628.9	231.756	5.1056	1	0.080141	0.000326677
					22.2	8615.47	1115.47	93.8349	1.48248	1	0.0232701	0.00132902				22.2	14228.5	6728.47	181.102	4.08948	1	0.0641913	0.000607787				22.2	22892.2	15392.2	235.47	5.09089	1	0.0799102	0.000330745
					22.4	8587.65	1087.65	94.2716	1.45406	1	0.0228239	0.00133688				22.4	14080.3	6580.35	183.427	4.05756	1	0.0636903	0.000616618				22.4	22652.5	15152.5	239.234	5.07562	1	0.0796705	0.00033497
					22.6	8560.24	1060.24	94.7019	1.42572	1	0.0223791	0.00134472				22.6	13931.5	6431.49	185.764	4.02453	1	0.0631719	0.000625754				22.6	22409.6	14909.6	243.045	5.05975	1	0.0794214	0.000339361
					22.8	8533.23	1033.23	95.1258	1.39748	1	0.0219358	0.00135253				22.8	13782	6281.97	188.111	3.99036	1	0.0626355	0.000635208				22.8	22163.7	14663.7	246.906	5.04324	1	0.0791623	0.000343928
					23	8506.65	1006.65	95.5431	1.36935	1	0.0214943	0.00136031				23	13631.8	6131.85	190.467	3.95499	1	0.0620804	0.000644992				23	21914.6	14414.6	250.815	5.02607	1	0.0788927	0.000348678
					23.2	8480.48	980.48	95.9539	1.34135	1	0.0210548	0.00136806				23.2	13481.2	5981.19	192.832	3.91839	1	0.0615058	0.000655119				23.2	21662.5	14162.5	254.773	5.00819	1	0.0786121	0.000353623
					23.4	8454.74	954.739	96.3579	1.3135	1	0.0206176	0.00137577				23.4	13330.1	5830.07	195.204	3.8805	1	0.0609111	0.000665601				23.4	21407.3	13907.3	258.778	4.98958	1	0.0783199	0.000358774
					23.6	8429.43	929.425	96.7553	1.28579	1	0.0201827	0.00138343				23.6	13178.6	5678.57	197.582	3.84128	1	0.0602954	0.000676452				23.6	21149.1	13649.1	262.832	4.97018	1	0.0780154	0.00036414
					23.8	8404.54	904.544	97.1458	1.25826	1	0.0197506	0.00139105				23.8	13026.8	5526.78	199.965	3.80068	1	0.0596581	0.000687684				23.8	20887.8	13387.8	266.933	4.94995	1	0.077698	0.000369736
					24	8380.1	880.097	97.5296	1.23091	1	0.0193213	0.00139861				24	12874.8	5374.78	202.351	3.75865	1	0.0589984	0.000699312				24	20623.6	13123.6	271.081	4.92885	1	0.0773667	0.000375573
					24.2	8356.09	856.087	97.9064	1.20376	1	0.0188951	0.00140612				24.2	12722.7	5222.66	204.738	3.71514	1	0.0583154	0.000711349				24.2	20356.3	12856.3	275.275	4.90683	1	0.077021	0.000381666
					24.4	8332.52	832.516	98.2764	1.17682	1	0.0184723	0.00141358				24.4	12570.5	5070.54	207.126	3.6701	1	0.0576085	0.000723809				24.4	20086.2	12586.2	279.516	4.88382	1	0.0766599	0.000388031
					24.6	8309.38	809.385	98.6395	1.15011	1	0.0180529	0.00142097				24.6	12418.5	4918.5	209.513	3.62348	1	0.0568768	0.000736705				24.6	19813.2	12313.2	283.801	4.85978	1	0.0762826	0.000394682
					24.8	8286.7	786.696	98.9957	1.12363	1	0.0176373	0.00142829				24.8	12266.7	4766.67	211.896	3.57524	1	0.0561195	0.000750051				24.8	19537.3	12037.3	288.131	4.83464	1	0.0758879	0.000401638
					25	8264.45	764.449	99.3449	1.0974	1	0.0172256	0.00143555				25	12115.2	4615.15	214.274	3.52533	1	0.055336	0.00076386				25	19258.7	11758.7	292.504	4.80833	1	0.0754749	0.000408916
					25.2	8242.64	742.644	99.6871	1.07144	1	0.016818	0.00144273				25.2	11964.1	4464.08	216.646	3.47369	1	0.0545256	0.000778144				25.2	18977.4	11477.4	296.92	4.78078	1	0.0750425	0.000416538
					25.4	8221.28	721.283	100.022	1.04574	1	0.0164147	0.00144984				25.4	11813.6	4313.56	219.008	3.4203	1	0.0536874	0.000792917				25.4	18693.5	11193.5	301.376	4.75191	1	0.0745894	0.000424524
					25.6	8200.36	700.363	100.351	1.02034	1	0.0160159	0.00145687				25.6	11663.7	4163.75	221.36	3.36509	1	0.0528209	0.000808189				25.6	18407.1	10907.1	305.872	4.72165	1	0.0741143	0.000432897
					25.8	8179.88	679.885	100.672	0.995226	1	0.0156218	0.00146382				25.8	11514.8	4014.77	223.698	3.30805	1	0.0519255	0.00082397				25.8	18118.3	10618.3	310.406	4.68989	1	0.0736158	0.000441682
					26	8159.85	659.846	100.987	0.970421	1	0.0152324	0.00147068				26	11366.8	3866.77	226.021	3.24913	1	0.0510006	0.00084027				26	17827.1	10327.1	314.976	4.65655	1	0.0730925	0.000450906
					26.2	8140.25	640.247	101.294	0.945933	1	0.014848	0.00147745				26.2	11219.9	3719.89	228.327	3.18831	1	0.0500459	0.000857097				26.2	17533.8	10033.8	319.58	4.62152	1	0.0725426	0.000460597
					26.4	8121.08	621.083	101.595	0.921772	1	0.0144688	0.00148414				26.4	11074.3	3574.3	230.612	3.12556	1	0.049061	0.000874455				26.4	17238.4	9738.37	324.217	4.58469	1	0.0719645	0.000470786
					26.6	8102.35	602.353	101.889	0.897945	1	0.0140948	0.00149073				26.6	10930.1	3430.14	232.875	3.06088	1	0.0480458	0.000892349				26.6	16941.1	9441.09	328.883	4.54594	1	0.0713563	0.000481506
					26.8	8084.06	584.055	102.176	0.874462	1	0.0137262	0.00149722				26.8	10787.6	3287.58	235.113	2.99426	1	0.047	0.00091078				26.8	16642.1	9142.07	333.577	4.50514	1	0.0707159	0.000492793
					27	8066.19	566.185	102.457	0.85133	1	0.0133631	0.00150362				27	10646.8	3146.78	237.323	2.92571	1	0.045924	0.000929746				27	16341.5	8841.51	338.295	4.46216	1	0.0700412	0.000504684
					27.2	8048.74	548.74	102.731	0.828557	1	0.0130056	0.00150992				27.2	10507.9	3007.91	239.503	2.85524	1	0.0448178	0.000949241				27.2	16039.6	8539.6	343.034	4.41685	1	0.06933	0.00051722
					27.4	8031.72	531.717	102.998	0.806148	1	0.0126539	0.00151612				27.4	10371.1	2871.15	241.649	2.78288	1	0.0436821	0.000969258				27.4	15736.6	8236.58	347.79	4.36905	1	0.0685796	0.000530444
					27.6	8015.11	515.11	103.259	0.784112	1	0.012308	0.00152222				27.6	10236.7	2736.65	243.761	2.70869	1	0.0425175	0.000989783				27.6	15432.7	7932.67	352.561	4.31858	1	0.0677875	0.000544405
					27.8	7998.92	498.917	103.513	0.762451	1	0.011968	0.00152821				27.8	10104.6	2604.6	245.833	2.63272	1	0.0413251	0.0010108				27.8	15128.2	7628.16	357.34	4.26529	1	0.0669509	0.00055915
					28	7983.13	483.133	103.761	0.741173	1	0.011634	0.0015341				28	9975.15	2475.15	247.865	2.55506	1	0.0401061	0.00103228				28	14823.3	7323.33	362.125	4.20896	1	0.0660668	0.000574733
					28.2	7967.75	467.752	104.002	0.720281	1	0.011306	0.00153988				28.2	9848.49	2348.49	249.853	2.47581	1	0.038862	0.00105421				28.2	14518.5	7018.5	366.91	4.1494	1	0.0651319	0.000591209
					28.4	7952.77	452.769	104.237	0.699778	1	0.0109842	0.00154555				28.4	9724.77	2224.77	251.795	2.39507	1	0.0375947	0.00107655				28.4	14214	6714	371.69	4.0864	1	0.064143	0.000608638
					28.6	7938.18	438.181	104.466	0.679669	1	0.0106686	0.00155111				28.6	9604.16	2104.16	253.689	2.313	1	0.0363065	0.00109925				28.6	13910.2	6410.23	376.458	4.01974	1	0.0630966	0.000627081
					28.8	7923.98	423.98	104.689	0.659954	1	0.0103591	0.00155657				28.8	9486.8	1986.8	255.531	2.22975	1	0.0349998	0.00112228				28.8	13607.6	6107.58	381.209	3.94917	1	0.061989	0.000646602
					29	7910.16	410.162	104.906	0.640638	1	0.0100559	0.00156191				29	9372.85	1872.85	257.319	2.14551	1	0.0336775	0.00114559				29	13306.5	5806.49	385.935	3.87448	1	0.0608165	0.000667267
					29.2	7896.72	396.721	105.117	0.62172	1	0.00975895	0.00156715				29.2	9262.43	1762.43	259.053	2.06048	1	0.0323428	0.00116911				29.2	13007.4	5507.43	390.629	3.7954	1	0.0595753	0.000689143
					29.4	7883.65	383.65	105.322	0.603202	1	0.00946828	0.00157227				29.4	9155.68	1655.68	260.728	1.97488	1	0.0309991	0.00119279				29.4	12710.9	5210.91	395.283	3.71171	1	0.0582616	0.000712297
					29.6	7870.94	370.944	105.522	0.585084	1	0.00918388	0.00157728				29.6	9052.7	1552.7	262.345	1.88896	1	0.0296504	0.00121656				29.6	12417.5	4917.47	399.889	3.62316	1	0.0568717	0.000736794
					29.8	7858.6	358.597	105.715	0.567365	1	0.00890577	0.00158218				29.8	8953.59	1453.59	263.9	1.80296	1	0.0283006	0.00124035				29.8	12127.7	4627.7	404.438	3.52953	1	0.055402	0.000762697
					30	7846.6	346.601	105.904	0.550046	1	0.00863392	0.00158697				30	8858.43	1358.43	265.394	1.71717	1	0.0269539	0.00126409				30	11842.2	4342.2	408.919	3.43061	1	0.0538493	0.000790063
					30.2	7834.95	334.95	106.087	0.533126	1	0.00836831	0.00159166				30.2	8767.28	1267.28	266.825	1.63186	1	0.0256149	0.00128769				30.2	11561.6	4061.63	413.323	3.32623	1	0.0522109	0.00081894
					30.4	7823.64	323.639	106.264	0.516601	1	0.00810893	0.00159623				30.4	8680.2	1180.2	268.192	1.54733	1	0.0242879	0.00131108				30.4	11286.7	3786.67	417.639	3.21626	1	0.0504847	0.000849363
					30.6	7812.66	312.66	106.436	0.500471	1	0.00785574	0.00160069				30.6	8597.2	1097.2	269.495	1.46385	1	0.0229776	0.00133417				30.6	11018	3518.03	421.856	3.10063	1	0.0486696	0.000881354
					30.8	7802.01	302.006	106.604	0.484733	1	0.0076087	0.00160504				30.8	8518.3	1018.3	270.733	1.38172	1	0.0216885	0.00135689				30.8	10756.4	3256.42	425.962	2.97933	1	0.0467657	0.00091491
					31	7791.67	291.671	106.766	0.469383	1	0.00736777	0.00160929				31	8443.48	943.484	271.907	1.30122	1	0.0204248	0.00137916				31	10502.6	3002.61	429.946	2.85248	1	0.0447746	0.000950003
					31.2	7781.65	281.648	106.923	0.45442	1	0.00713289	0.00161343				31.2	8372.72	872.722	273.018	1.22261	1	0.0191909	0.00140091				31.2	10257.3	2757.32	433.797	2.7203	1	0.0426997	0.000986572
					31.4	7771.93	271.931	107.076	0.439838	1	0.00690401	0.00161746				31.4	8305.96	805.964	274.066	1.14613	1	0.0179905	0.00142207				31.4	10021.3	2521.31	437.501	2.58313	1	0.0405467	0.00102452
					31.6	7762.51	262.511	107.224	0.425634	1	0.00668105	0.00162139				31.6	8243.14	743.14	275.052	1.07203	1	0.0168273	0.00144257				31.6	9795.29	2295.29	441.049	2.4415	1	0.0383235	0.0010637
					31.8	7753.38	253.384	107.367	0.411804	1	0.00646397	0.00162522				31.8	8184.17	684.167	275.978	1.0005	1	0.0157045	0.00146236				31.8	9579.92	2079.92	444.429	2.29609	1	0.036041	0.00110393
					32	7744.54	244.541	107.506	0.398343	1	0.00625268	0.00162894				32	8128.94	628.944	276.845	0.93171	1	0.0146248	0.00148139				32	9375.83	1875.83	447.633	2.14776	1	0.0337128	0.00114496
					32.2	7735.98	235.976	107.64	0.385247	1	0.0060471	0.00163257				32.2	8077.36	577.357	277.654	0.865814	1	0.0135904	0.00149962				32.2	9183.55	1683.55	450.651	1.99756	1	0.0313552	0.00118652
					32.4	7727.68	227.683	107.77	0.372509	1	0.00584717	0.00163609				32.4	8029.28	529.277	278.409	0.802922	1	0.0126032	0.00151702				32.4	9003.51	1503.51	453.477	1.84669	1	0.028987	0.00122826
					32.6	7719.65	219.653	107.896	0.360125	1	0.00565278	0.00163952				32.6	7984.57	484.569	279.111	0.743117	1	0.0116645	0.00153356				32.6	8836.02	1336.02	456.106	1.69649	1	0.0266294	0.00126981
					32.8	7711.88	211.882	108.018	0.34809	1	0.00546386	0.00164285				32.8	7943.09	443.087	279.762	0.686447	1	0.010775	0.00154924				32.8	8681.27	1181.27	458.535	1.54838	1	0.0243045	0.00131078
					33	7704.36	204.362	108.136	0.336397	1	0.00528032	0.00164608				33	7904.68	404.678	280.365	0.632935	1	0.00993499	0.00156404				33	8539.27	1039.27	460.764	1.40382	1	0.0220354	0.00135078
					33.2	7697.09	197.087	108.251	0.32504	1	0.00510206	0.00164922				33.2	7869.19	369.188	280.922	0.58257	1	0.00914443	0.00157798				33.2	8409.9	909.903	462.795	1.26422	1	0.0198441	0.0013894
					33.4	7690.05	190.05	108.361	0.314014	1	0.00492898	0.00165227				33.4	7836.46	336.457	281.436	0.535319	1	0.00840274	0.00159105				33.4	8292.89	792.888	464.632	1.13088	1	0.0177512	0.00142629
					33.6	7683.24	183.244	108.468	0.303312	1	0.004761	0.00165523				33.6	7806.32	306.325	281.909	0.491123	1	0.00770902	0.00160328				33.6	8187.8	687.799	466.281	1.00496	1	0.0157745	0.00146112
					33.8	7676.66	176.664	108.571	0.292928	1	0.00459801	0.00165811				33.8	7778.63	278.635	282.343	0.449905	1	0.00706203	0.00161468				33.8	8094.08	594.081	467.752	0.887353	1	0.0139285	0.00149366
					34	7670.3	170.304	108.671	0.282856	1	0.00443991	0.00166089				34	7753.23	253.229	282.742	0.411569	1	0.00646028	0.00162528				34	8011.07	511.068	469.055	0.778721	1	0.0122233	0.00152371
					34.2	7664.16	164.156	108.767	0.273089	1	0.0042866	0.0016636				34.2	7729.96	229.955	283.107	0.376006	1	0.00590205	0.00163512				34.2	7938.02	438.016	470.202	0.67944	1	0.010665	0.00155118
					34.4	7658.22	158.215	108.861	0.263621	1	0.00413798	0.00166621				34.4	7708.67	208.665	283.442	0.343094	1	0.00538544	0.00164423				34.4	7874.12	374.121	471.205	0.589624	1	0.00925515	0.00157603
					34.6	7652.48	152.476	108.951	0.254444	1	0.00399394	0.00166875				34.6	7689.22	189.216	283.747	0.312705	1	0.00490844	0.00165264				34.6	7818.55	318.554	472.077	0.509142	1	0.00799185	0.00159829
					34.8	7646.93	146.931	109.038	0.245554	1	0.00385438	0.00167121				34.8	7671.47	171.47	284.025	0.284706	1	0.00446895	0.00166038				34.8	7770.48	270.483	472.832	0.43766	1	0.00686982	0.00161807
					35	7641.58	141.576	109.122	0.236942	1	0.0037192	0.0016736				35	7655.3	155.298	284.279	0.258959	1	0.00406481	0.0016675				35	7729.1	229.095	473.481	0.374683	1	0.00588129	0.00163549
					35.2	7636.41	136.405	109.203	0.228602	1	0.0035883	0.0016759				35.2	7640.57	140.574	284.51	0.235327	1	0.00369386	0.00167404				35.2	7693.61	193.614	474.038	0.319604	1	0.00501673	0.00165073
					35.4	7631.41	131.413	109.281	0.220528	1	0.00346157	0.00167814				35.4	7627.18	127.184	284.721	0.213673	1	0.00335395	0.00168003				35.4	7663.31	163.313	474.514	0.271748	1	0.00426555	0.00166397
					35.6	7626.59	126.593	109.357	0.212713	1	0.0033389	0.0016803				35.6	7615.02	115.016	284.912	0.193861	1	0.00304298	0.00168551				35.6	7637.52	137.524	474.919	0.230408	1	0.00361664	0.0016754
					35.8	7621.94	121.94	109.43	0.205151	1	0.0032202	0.00168239				35.8	7603.97	103.97	285.085	0.175763	1	0.00275889	0.00169052				35.8	7615.64	115.639	475.262	0.194878	1	0.00305894	0.00168523
					36	7617.45	117.45	109.501	0.197835	1	0.00310536	0.00168441				36	7593.95	93.9481	285.242	0.15925	1	0.0024997	0.00169509				36	7597.12	97.1151	475.553	0.164478	1	0.00258177	0.00169364
					36.2	7613.12	113.118	109.569	0.190759	1	0.00299428	0.00168637				36.2	7584.86	84.8631	285.385	0.144204	1	0.00226352	0.00169925				36.2	7581.47	81.4715	475.799	0.138568	1	0.00217505	0.00170081
					36.4	7608.94	108.938	109.634	0.183915	1	0.00288687	0.00168827				36.4	7576.63	76.6324	285.514	0.130508	1	0.00204855	0.00170304				36.4	7568.29	68.2854	476.006	0.116556	1	0.00182955	0.0017069
					36.6	7604.9	104.905	109.698	0.177299	1	0.00278301	0.0016901				36.6	7569.18	69.18	285.631	0.118055	1	0.00185307	0.00170649				36.6	7557.19	57.1891	476.18	0.0979111	1	0.00153688	0.00171206
					36.8	7601.01	101.015	109.759	0.170904	1	0.00268262	0.00169186				36.8	7562.44	62.436	285.737	0.106741	1	0.00167549	0.00170962				36.8	7547.86	47.8645	476.326	0.0821554	1	0.00128957	0.00171642
					37	7597.26	97.2633	109.817	0.164723	1	0.0025856	0.00169357				37	7556.34	56.336	285.833	0.0964729	1	0.00151431	0.00171246				37	7540.04	40.0379	476.449	0.0688689	1	0.00108102	0.00172009
					37.2	7593.65	93.6455	109.874	0.15875	1	0.00249186	0.00169523				37.2	7550.82	50.821	285.919	0.0871596	1	0.00136812	0.00171503				37.2	7533.48	33.4754	476.552	0.0576844	1	0.000905455	0.00172319
					37.4	7590.16	90.1569	109.929	0.15298	1	0.00240129	0.00169682				37.4	7545.84	45.8368	285.997	0.0787187	1	0.00123562	0.00171737				37.4	7527.98	27.9775	476.638	0.0482832	1	0.000757887	0.00172579
					37.6	7586.79	86.7935	109.982	0.147407	1	0.00231381	0.00169837				37.6	7541.33	41.3342	286.068	0.0710734	1	0.00111562	0.00171948				37.6	7523.37	23.3748	476.71	0.0403909	1	0.000634004	0.00172797
					37.8	7583.55	83.5511	110.033	0.142025	1	0.00222932	0.00169985				37.8	7537.27	37.2678	286.132	0.0641527	1	0.00100699	0.0017214				37.8	7519.52	19.5238	476.771	0.0337723	1	0.000530114	0.0017298
					38	7580.43	80.4256	110.082	0.136828	1	0.00214774	0.00170129				38	7533.6	33.5966	286.19	0.0578913	1	0.000908702	0.00172313				38	7516.3	16.3035	476.821	0.0282268	1	0.000443068	0.00173134
					38.2	7577.41	77.4132	110.129	0.13181	1	0.00206898	0.00170268				38.2	7530.28	30.283	286.242	0.052229	1	0.000819823	0.0017247				38.2	7513.61	13.6117	476.864	0.0235838	1	0.000370188	0.00173262
					38.4	7574.51	74.51	110.175	0.126967	1	0.00199296	0.00170402				38.4	7527.29	27.293	286.289	0.0471107	1	0.000739483	0.00172611				38.4	7511.36	11.3624	476.899	0.0196989	1	0.000309208	0.0017337
					38.6	7571.71	71.7123	110.219	0.122292	1	0.00191958	0.00170531				38.6	7524.6	24.5955	286.331	0.0424861	1	0.000666892	0.00172739				38.6	7509.48	9.48352	476.929	0.0164501	1	0.000258212	0.00173459
					38.8	7569.02	69.0165	110.261	0.117781	1	0.00184877	0.00170656				38.8	7522.16	22.1625	286.369	0.0383089	1	0.000601324	0.00172855				38.8	7507.91	7.91442	476.953	0.0137342	1	0.000215582	0.00173535
					39	7566.42	66.4192	110.302	0.113428	1	0.00178045	0.00170777				39	7519.97	19.9684	286.403	0.0345372	1	0.00054212	0.00172959				39	7506.6	6.6043	476.974	0.0114649	1	0.000179961	0.00173597
					39.2	7563.92	63.9169	110.341	0.109229	1	0.00171454	0.00170893				39.2	7517.99	17.9901	286.435	0.0311324	1	0.000488677	0.00173053				39.2	7505.51	5.51061	476.991	0.00956916	1	0.000150204	0.0017365
					39.4	7561.51	61.5064	110.379	0.105179	1	0.00165096	0.00171005				39.4	7516.21	16.2066	286.463	0.0280598	1	0.000440447	0.00173138				39.4	7504.6	4.59773	477.005	0.00798596	1	0.000125353	0.00173694
					39.6	7559.18	59.1845	110.415	0.101272	1	0.00158964	0.00171113				39.6	7514.6	14.599	286.488	0.0252876	1	0.000396933	0.00173215				39.6	7503.84	3.83586	477.017	0.00666404	1	0.000104604	0.0017373
					39.8	7556.95	56.9481	110.45	0.0975049	1	0.00153051	0.00171217				39.8	7513.15	13.1501	286.511	0.022787	1	0.000357681	0.00173284				39.8	7503.2	3.20009	477.027	0.00556049	1	8.72814e-05	0.00173761
					40	7554.79	54.7942	110.484	0.0938722	1	0.00147348	0.00171318				40	7511.84	11.8443	286.531	0.0205317	1	0.000322281	0.00173347				40	7502.67	2.66958	477.035	0.00463937	1	7.28228e-05	0.00173786
					40.2	7552.72	52.72	110.517	0.0903696	1	0.00141851	0.00171414				40.2	7510.67	10.6677	286.549	0.0184982	1	0.00029036	0.00173403				40.2	7502.23	2.22696	477.042	0.00387062	1	6.07559e-05	0.00173807
					40.4	7550.72	50.7225	110.548	0.0869931	1	0.0013655	0.00171508				40.4	7509.61	9.60761	286.566	0.0166647	1	0.000261581	0.00173454				40.4	7501.86	1.85767	477.048	0.00322909	1	5.06861e-05	0.00173825
					40.6	7548.8	48.7991	110.578	0.0837383	1	0.00131441	0.00171598				40.6	7508.65	8.6525	286.581	0.015012	1	0.000235639	0.00173499				40.6	7501.55	1.54958	477.053	0.00269379	1	4.22836e-05	0.0017384
					40.8	7546.95	46.9472	110.607	0.0806011	1	0.00126517	0.00171685				40.8	7507.79	7.79207	286.595	0.0135224	1	0.000212257	0.0017354				40.8	7501.29	1.29256	477.057	0.00224715	1	3.52729e-05	0.00173852
					41	7545.16	45.1642	110.635	0.0775778	1	0.00121772	0.00171768				41	7507.02	7.01698	286.607	0.0121799	1	0.000191184	0.00173578				41	7501.08	1.07816	477.06	0.00187452	1	2.94237e-05	0.00173863
					41.2	7543.45	43.4476	110.662	0.0746643	1	0.00117198	0.00171849				41.2	7506.32	6.31881	286.618	0.0109702	1	0.000172195	0.00173611				41.2	7500.9	0.899308	477.063	0.00156364	1	2.4544e-05	0.00173871
					41.4	7541.8	41.7951	110.688	0.0718569	1	0.00112792	0.00171927				41.4	7505.69	5.68996	286.628	0.00988012	1	0.000155085	0.00173641				41.4	7500.75	0.750117	477.066	0.00130429	1	2.04731e-05	0.00173878
					41.6	7540.2	40.2044	110.713	0.0691521	1	0.00108546	0.00172001				41.6	7505.12	5.12358	286.637	0.00889804	1	0.00013967	0.00173668				41.6	7500.63	0.62567	477.068	0.00108794	1	1.70771e-05	0.00173884
					41.8	7538.67	38.6732	110.737	0.0665463	1	0.00104456	0.00172074				41.8	7504.61	4.61348	286.645	0.00801328	1	0.000125782	0.00173693				41.8	7500.52	0.521866	477.069	0.00090747	1	1.42443e-05	0.00173889
					42	7537.2	37.1993	110.76	0.064036	1	0.00100515	0.00172143				42	7504.15	4.15409	286.652	0.00721627	1	0.000113272	0.00173715				42	7500.44	0.435281	477.071	0.000756925	1	1.18812e-05	0.00173894
					42.2	7535.78	35.7808	110.783	0.0616181	1	0.000967201	0.0017221				42.2	7503.74	3.74037	286.658	0.00649833	1	0.000102002	0.00173735				42.2	7500.36	0.363059	477.072	0.00063135	1	9.91011e-06	0.00173897
					42.4	7534.42	34.4156	110.804	0.0592892	1	0.000930644	0.00172274				42.4	7503.37	3.36781	286.664	0.00585167	1	9.18519e-05	0.00173753				42.4	7500.3	0.30282	477.073	0.000526603	1	8.26593e-06	0.001739
					42.6	7533.1	33.1017	110.825	0.0570462	1	0.000895437	0.00172336				42.6	7503.03	3.03232	286.669	0.00526923	1	8.27095e-05	0.00173769				42.6	7500.25	0.252574	477.073	0.000439232	1	6.8945e-06	0.00173902
					42.8	7531.84	31.8372	110.844	0.0548862	1	0.000861532	0.00172396				42.8	7502.73	2.73022	286.674	0.00474466	1	7.44755e-05	0.00173783				42.8	7500.21	0.210665	477.074	0.000366355	1	5.75057e-06	0.00173904
					43	7530.62	30.6205	110.864	0.0528061	1	0.000828882	0.00172454				43	7502.46	2.45818	286.678	0.00427223	1	6.706e-05	0.00173796				43	7500.18	0.175709	477.075	0.000305569	1	4.79642e-06	0.00173906
					43.2	7529.45	29.4496	110.882	0.0508033	1	0.000797444	0.00172509				43.2	7502.21	2.21323	286.682	0.00384678	1	6.03817e-05	0.00173808				43.2	7500.15	0.146553	477.075	0.000254867	1	4.00057e-06	0.00173907
					43.4	7528.32	28.323	110.9	0.0488748	1	0.000767174	0.00172562				43.4	7501.99	1.99267	286.686	0.00346364	1	5.43677e-05	0.00173819				43.4	7500.12	0.122235	477.075	0.000212577	1	3.33677e-06	0.00173909
					43.6	7527.24	27.2389	110.917	0.0470182	1	0.00073803	0.00172614				43.6	7501.79	1.79408	286.689	0.00311861	1	4.89519e-05	0.00173828				43.6	7500.1	0.101952	477.076	0.000177304	1	2.78309e-06	0.0017391
					43.8	7526.2	26.1959	110.933	0.0452307	1	0.000709973	0.00172663				43.8	7501.62	1.61526	286.692	0.00280792	1	4.40751e-05	0.00173837				43.8	7500.09	0.0850345	477.076	0.000147884	1	2.32129e-06	0.0017391
					44	7525.19	25.1924	110.949	0.04351	1	0.000682964	0.00172711				44	7501.45	1.45426	286.694	0.00252815	1	3.96837e-05	0.00173845				44	7500.07	0.0709241	477.076	0.000123345	1	1.93611e-06	0.00173911
					44.2	7524.23	24.2269	110.964	0.0418536	1	0.000656964	0.00172757				44.2	7501.31	1.3093	286.696	0.00227624	1	3.57294e-05	0.00173852				44.2	7500.06	0.0591551	477.076	0.000102878	1	1.61484e-06	0.00173912
					44.4	7523.3	23.2981	110.978	0.0402593	1	0.000631938	0.00172801				44.4	7501.18	1.17878	286.698	0.0020494	1	3.21689e-05	0.00173858				44.4	7500.05	0.049339	477.077	8.58066e-05	1	1.34688e-06	0.00173912
					44.6	7522.4	22.4045	110.993	0.0387247	1	0.00060785	0.00172843				44.6	7501.06	1.06127	286.7	0.00184516	1	2.89629e-05	0.00173863				44.6	7500.04	0.0411518	477.077	7.15681e-05	1	1.12338e-06	0.00173913
					44.8	7521.54	21.5449	111.006	0.0372477	1	0.000584665	0.00172884				44.8	7500.96	0.955468	286.702	0.00166126	1	2.60763e-05	0.00173869				44.8	7500.03	0.0343231	477.077	5.96922e-05	1	9.36971e-07	0.00173913
					45	7520.72	20.7179	111.019	0.0358262	1	0.000562352	0.00172923				45	7500.86	0.86021	286.703	0.00149568	1	2.34772e-05	0.00173873				45	7500.03	0.0286275	477.077	4.9787e-05	1	7.81492e-07	0.00173913
					45.2	7519.92	19.9225	111.031	0.0344581	1	0.000540879	0.00172961				45.2	7500.77	0.774447	286.705	0.00134659	1	2.1137e-05	0.00173877				45.2	7500.02	0.0238771	477.077	4.15254e-05	1	6.51812e-07	0.00173913
					45.4	7519.16	19.1573	111.043	0.0331416	1	0.000520214	0.00172998				45.4	7500.7	0.697233	286.706	0.00121236	1	1.903e-05	0.00173881				45.4	7500.02	0.0199149	477.077	3.46347e-05	1	5.43651e-07	0.00173914
					45.6	7518.42	18.4212	111.055	0.0318748	1	0.000500329	0.00173033				45.6	7500.63	0.627715	286.707	0.0010915	1	1.71329e-05	0.00173884				45.6	7500.02	0.0166102	477.077	2.88874e-05	1	4.53438e-07	0.00173914
					45.8	7517.71	17.7133	111.066	0.0306557	1	0.000481194	0.00173066				45.8	7500.57	0.565127	286.708	0.000982684	1	1.54249e-05	0.00173887				45.8	7500.01	0.0138539	477.077	2.40939e-05	1	3.78194e-07	0.00173914
					46	7517.03	17.0323	111.077	0.0294827	1	0.000462782	0.00173099				46	7500.51	0.508778	286.709	0.000884715	1	1.38871e-05	0.0017389				46	7500.01	0.011555	477.077	2.00957e-05	1	3.15437e-07	0.00173914
					46.2	7516.38	16.3773	111.087	0.0283541	1	0.000445066	0.0017313				46.2	7500.46	0.458047	286.71	0.000796509	1	1.25026e-05	0.00173893				46.2	7500.01	0.00963754	477.077	1.6761e-05	1	2.63093e-07	0.00173914
					46.4	7515.75	15.7474	111.097	0.0272682	1	0.000428021	0.0017316				46.4	7500.41	0.412374	286.71	0.000717096	1	1.1256e-05	0.00173895				46.4	7500.01	0.00803828	477.077	1.39797e-05	1	2.19435e-07	0.00173914
					46.6	7515.14	15.1415	111.107	0.0262234	1	0.000411621	0.00173189				46.6	7500.37	0.371254	286.711	0.000645598	1	1.01338e-05	0.00173897				46.6	7500.01	0.0067044	477.077	1.16599e-05	1	1.83022e-07	0.00173914
					46.8	7514.56	14.5588	111.116	0.0252183	1	0.000395844	0.00173217				46.8	7500.33	0.334234	286.712	0.000581227	1	9.12335e-06	0.00173898				46.8	7500.01	0.00559186	477.077	9.72505e-06	1	1.52651e-07	0.00173914
					47	7514	13.9983	111.124	0.0242512	1	0.000380665	0.00173244				47	7500.3	0.300905	286.712	0.000523274	1	8.21367e-06	0.001739				47	7500	0.00466394	477.077	8.11126e-06	1	1.2732e-07	0.00173914
					47.2	7513.46	13.4594	111.133	0.023321	1	0.000366062	0.00173269				47.2	7500.27	0.270899	286.713	0.000471098	1	7.39468e-06	0.00173902				47.2	7500	0.00389	477.077	6.76527e-06	1	1.06192e-07	0.00173914
					47.4	7512.94	12.941	111.141	0.022426	1	0.000352015	0.00173294				47.4	7500.24	0.243885	286.713	0.000424123	1	6.65733e-06	0.00173903				47.4	7500	0.00324449	477.077	5.64264e-06	1	8.85708e-08	0.00173914
					47.6	7512.44	12.4425	111.149	0.0215651	1	0.000338502	0.00173318				47.6	7500.22	0.219565	286.713	0.000381832	1	5.9935e-06	0.00173904				47.6	7500	0.0027061	477.077	4.70629e-06	1	7.38733e-08	0.00173914
					47.8	7511.96	11.9631	111.156	0.020737	1	0.000325503	0.00173341				47.8	7500.2	0.19767	286.714	0.000343757	1	5.39586e-06	0.00173905				47.8	7500	0.00225704	477.077	3.92532e-06	1	6.16146e-08	0.00173914
					48	7511.5	11.5021	111.164	0.0199404	1	0.000312999	0.00173363				48	7500.18	0.177958	286.714	0.000309479	1	4.8578e-06	0.00173906				48	7500	0.00188251	477.077	3.27395e-06	1	5.13902e-08	0.00173914
					48.2	7511.06	11.0588	111.171	0.0191742	1	0.000300972	0.00173384				48.2	7500.16	0.160211	286.714	0.000278618	1	4.37339e-06	0.00173907				48.2	7500	0.00157012	477.077	2.73067e-06	1	4.28625e-08	0.00173914
					48.4	7510.63	10.6325	111.177	0.0184372	1	0.000289403	0.00173404				48.4	7500.14	0.144234	286.715	0.000250835	1	3.93728e-06	0.00173908				48.4	7500	0.00130957	477.077	2.27754e-06	1	3.57498e-08	0.00173914
					48.6	7510.22	10.2225	111.184	0.0177283	1	0.000278276	0.00173424				48.6	7500.13	0.129851	286.715	0.000225821	1	3.54465e-06	0.00173908				48.6	7500	0.00109226	477.077	1.8996e-06	1	2.98175e-08	0.00173914
					48.8	7509.83	9.8283	111.19	0.0170465	1	0.000267574	0.00173443				48.8	7500.12	0.116902	286.715	0.000203302	1	3.19117e-06	0.00173909				48.8	7500	0.00091101	477.077	1.58438e-06	1	2.48695e-08	0.00173914
					49	7509.45	9.44922	111.196	0.0163907	1	0.00025728	0.00173461				49	7500.11	0.105244	286.715	0.000183029	1	2.87294e-06	0.00173909				49	7500	0.000759835	477.077	1.32146e-06	1	2.07426e-08	0.00173915
					49.2	7509.08	9.08471	111.202	0.01576	1	0.00024738	0.00173479				49.2	7500.09	0.0947481	286.715	0.000164776	1	2.58645e-06	0.0017391				49.2	7500	0.000633747	477.077	1.10218e-06	1	1.73006e-08	0.00173915
					49.4	7508.73	8.7342	111.207	0.0151534	1	0.000237859	0.00173495				49.4	7500.09	0.0852994	286.716	0.000148344	1	2.32852e-06	0.0017391				49.4	7500	0.000528582	477.077	9.19282e-07	1	1.44297e-08	0.00173915
					49.6	7508.4	8.39716	111.212	0.01457	1	0.000228702	0.00173511				49.6	7500.08	0.0767928	286.716	0.000133551	1	2.09631e-06	0.00173911				49.6	7500	0.000440869	477.077	7.66735e-07	1	1.20352e-08	0.00173915
					49.8	7508.07	8.07309	111.217	0.014009	1	0.000219895	0.00173527				49.8	7500.07	0.0691346	286.716	0.000120233	1	1.88726e-06	0.00173911				49.8	7500	0.00036771	477.077	6.39502e-07	1	1.00381e-08	0.00173915
					50	7507.76	7.76148	111.222	0.0134694	1	0.000211426	0.00173542				50	7500.06	0.0622401	286.716	0.000108243	1	1.69905e-06	0.00173912				50	7500	0.000306692	477.077	5.33382e-07	1	8.37234e-09	0.00173915
					50.2	7507.46	7.46186	111.227	0.0129505	1	0.000203281	0.00173556				50.2	7500.06	0.0560331	286.716	9.74482e-05	1	1.52961e-06	0.00173912				50.2	7500	0.000255799	477.077	4.44872e-07	1	6.98302e-09	0.00173915
					50.4	7507.17	7.17377	111.232	0.0124515	1	0.000195448	0.0017357				50.4	7500.05	0.0504451	286.716	8.77301e-05	1	1.37707e-06	0.00173912				50.4	7500	0.000213351	477.077	3.71049e-07	1	5.82425e-09	0.00173915
					50.6	7506.9	6.89677	111.236	0.0119716	1	0.000187915	0.00173583				50.6	7500.05	0.0454144	286.716	7.89812e-05	1	1.23974e-06	0.00173912				50.6	7500	0.000177948	477.077	3.09477e-07	1	4.85777e-09	0.00173915
					50.8	7506.63	6.63044	111.24	0.0115102	1	0.000180672	0.00173596				50.8	7500.04	0.0408853	286.716	7.11047e-05	1	1.11611e-06	0.00173913				50.8	7500	0.000148419	477.077	2.58122e-07	1	4.05166e-09	0.00173915
					51	7506.37	6.37436	111.244	0.0110664	1	0.000173706	0.00173608				51	7500.04	0.0368079	286.716	6.40137e-05	1	1.0048e-06	0.00173913				51	7500	0.00012379	477.077	2.15289e-07	1	3.37932e-09	0.00173915
					51.2	7506.13	6.12814	111.248	0.0106397	1	0.000167008	0.0017362				51.2	7500.03	0.0331372	286.716	5.76299e-05	1	9.04599e-07	0.00173913				51.2	7500	0.000103248	477.077	1.79563e-07	1	2.81855e-09	0.00173915
					51.4	7505.89	5.89141	111.252	0.0102294	1	0.000160567	0.00173632				51.4	7500.03	0.0298325	286.716	5.18826e-05	1	8.14386e-07	0.00173913				51.4	7500	8.61149e-05	477.077	1.49766e-07	1	2.35084e-09	0.00173915
					51.6	7505.66	5.66381	111.255	0.00983477	1	0.000154374	0.00173642				51.6	7500.03	0.0268574	286.717	4.67085e-05	1	7.3317e-07	0.00173913				51.6	7500	7.18249e-05	477.077	1.24914e-07	1	1.96074e-09	0.00173915
					51.8	7505.44	5.44497	111.259	0.00945536	1	0.000148418	0.00173653				51.8	7500.02	0.024179	286.717	4.20504e-05	1	6.60053e-07	0.00173913				51.8	7500	5.99062e-05	477.077	1.04186e-07	1	1.63537e-09	0.00173915
					52	7505.23	5.23457	111.262	0.00909052	1	0.000142691	0.00173663				52	7500.02	0.0217676	286.717	3.78569e-05	1	5.94228e-07	0.00173913				52	7500	4.99653e-05	477.077	8.68969e-08	1	1.36399e-09	0.00173915
					52.2	7505.03	5.03229	111.265	0.00873971	1	0.000137185	0.00173673				52.2	7500.02	0.0195968	286.717	3.40815e-05	1	5.34967e-07	0.00173914				52.2	7500	4.1674e-05	477.077	7.24771e-08	1	1.13765e-09	0.00173915
					52.4	7504.84	4.8378	111.268	0.0084024	1	0.00013189	0.00173682				52.4	7500.02	0.0176425	286.717	3.06827e-05	1	4.81617e-07	0.00173914				52.4	7500	3.47585e-05	477.077	6.04501e-08	1	9.48868e-10	0.00173915
					52.6	7504.65	4.65082	111.271	0.00807806	1	0.000126799	0.00173691				52.6	7500.02	0.015883	286.717	2.76228e-05	1	4.33586e-07	0.00173914				52.6	7500	2.89906e-05	477.077	5.0419e-08	1	7.91411e-10	0.00173915
					52.8	7504.47	4.47105	111.274	0.0077662	1	0.000121904	0.001737				52.8	7500.01	0.014299	286.717	2.4868e-05	1	3.90346e-07	0.00173914				52.8	7500	2.41799e-05	477.077	4.20524e-08	1	6.60083e-10	0.00173915
					53	7504.3	4.29821	111.277	0.00746634	1	0.000117197	0.00173708				53	7500.01	0.012873	286.717	2.2388e-05	1	3.51417e-07	0.00173914				53	7500	2.01675e-05	477.077	3.50741e-08	1	5.50548e-10	0.00173915
					53.2	7504.13	4.13205	111.279	0.00717803	1	0.000112671	0.00173716				53.2	7500.01	0.0115892	286.717	2.01553e-05	1	3.16371e-07	0.00173914				53.2	7500	1.68208e-05	477.077	2.92539e-08	1	4.5919e-10	0.00173915
					53.4	7503.97	3.97229	111.282	0.00690081	1	0.00010832	0.00173724				53.4	7500.01	0.0104334	286.717	1.81452e-05	1	2.8482e-07	0.00173914				53.4	7500	1.40296e-05	477.077	2.43995e-08	1	3.82991e-10	0.00173915
					53.6	7503.82	3.81871	111.284	0.00663428	1	0.000104136	0.00173731				53.6	7500.01	0.00939294	286.717	1.63356e-05	1	2.56416e-07	0.00173914				53.6	7500	1.17015e-05	477.077	2.03506e-08	1	3.19437e-10	0.00173915
					53.8	7503.67	3.67105	111.287	0.00637801	1	0.000100114	0.00173738				53.8	7500.01	0.0084562	286.717	1.47065e-05	1	2.30844e-07	0.00173914				53.8	7500	9.75972e-06	477.077	1.69736e-08	1	2.66429e-10	0.00173915
					54	7503.53	3.52909	111.289	0.00613162	1	9.62462e-05	0.00173745				54	7500.01	0.00761288	286.717	1.32399e-05	1	2.07822e-07	0.00173914				54	7500	8.14018e-06	477.077	1.4157e-08	1	2.22218e-10	0.00173915
					54.2	7503.39	3.39262	111.291	0.00589472	1	9.25277e-05	0.00173751				54.2	7500.01	0.00685366	286.717	1.19195e-05	1	1.87097e-07	0.00173914				54.2	7500	6.78939e-06	477.077	1.18077e-08	1	1.85342e-10	0.00173915
					54.4	7503.26	3.26141	111.293	0.00566695	1	8.89525e-05	0.00173758				54.4	7500.01	0.00617016	286.717	1.07308e-05	1	1.68438e-07	0.00173914				54.4	7500	5.66275e-06	477.077	9.84834e-09	1	1.54586e-10	0.00173915
					54.6	7503.14	3.13527	111.295	0.00544797	1	8.55151e-05	0.00173764				54.6	7500.01	0.00555482	286.717	9.66062e-06	1	1.5164e-07	0.00173914				54.6	7500	4.72306e-06	477.077	8.21409e-09	1	1.28934e-10	0.00173915
					54.8	7503.01	3.01401	111.297	0.00523743	1	8.22103e-05	0.0017377				54.8	7500.01	0.00500084	286.717	8.69718e-06	1	1.36517e-07	0.00173914				54.8	7500	3.93931e-06	477.077	6.85103e-09	1	1.07539e-10	0.00173915
					55	7502.9	2.89742	111.299	0.005035	1	7.9033e-05	0.00173775				55	7500	0.00450212	286.717	7.82983e-06	1	1.22902e-07	0.00173914				55	7500	3.28562e-06	477.077	5.71416e-09	1	8.96935e-11	0.00173915
					55.2	7502.79	2.78535	111.3	0.00484039	1	7.59782e-05	0.00173781				55.2	7500	0.00405313	286.717	7.04897e-06	1	1.10646e-07	0.00173914				55.2	7500	2.7404e-06	477.077	4.76595e-09	1	7.48097e-11	0.00173915
					55.4	7502.68	2.6776	111.302	0.00465329	1	7.30412e-05	0.00173786				55.4	7500	0.00364892	286.717	6.34599e-06	1	9.96111e-08	0.00173914				55.4	7500	2.28565e-06	477.077	3.97508e-09	1	6.23956e-11	0.00173915
					55.6	7502.57	2.57401	111.304	0.0044734	1	7.02176e-05	0.00173791				55.6	7500	0.00328502	286.717	5.71312e-06	1	8.96771e-08	0.00173914				55.6	7500	1.90637e-06	477.077	3.31545e-09	1	5.20416e-11	0.00173915
					55.8	7502.47	2.47443	111.305	0.00430045	1	6.7503e-05	0.00173796				55.8	7500	0.00295741	286.717	5.14336e-06	1	8.07338e-08	0.00173914				55.8	7500	1.59002e-06	477.077	2.76528e-09	1	4.34058e-11	0.00173915
					56	7502.38	2.3787	111.307	0.00413418	1	6.48931e-05	0.001738				56	7500	0.00266247	286.717	4.63042e-06	1	7.26823e-08	0.00173914				56	7500	1.32617e-06	477.077	2.3064e-09	1	3.6203e-11	0.00173915
					56.2	7502.29	2.28667	111.308	0.00397433	1	6.23839e-05	0.00173805				56.2	7500	0.00239695	286.717	4.16863e-06	1	6.54338e-08	0.00173914				56.2	7500	1.1061e-06	477.077	1.92368e-09	1	3.01954e-11	0.00173915
					56.4	7502.2	2.19819	111.31	0.00382065	1	5.99716e-05	0.00173809				56.4	7500	0.0021579	286.717	3.7529e-06	1	5.89082e-08	0.00173914				56.4	7500	9.22556e-07	477.077	1.60446e-09	1	2.51847e-11	0.00173915
					56.6	7502.11	2.11314	111.311	0.00367291	1	5.76525e-05	0.00173813				56.6	7500	0.0019427	286.717	3.37863e-06	1	5.30334e-08	0.00173914				56.6	7500	7.69466e-07	477.077	1.33821e-09	1	2.10055e-11	0.00173915
					56.8	7502.03	2.03137	111.312	0.00353086	1	5.54229e-05	0.00173817				56.8	7500	0.00174896	286.717	3.04169e-06	1	4.77445e-08	0.00173914				56.8	7500	6.4178e-07	477.077	1.11615e-09	1	1.75198e-11	0.00173915
					57	7501.95	1.95276	111.314	0.00339431	1	5.32794e-05	0.00173821				57	7500	0.00157454	286.717	2.73834e-06	1	4.2983e-08	0.00173914				57	7500	5.35282e-07	477.077	9.30933e-10	1	1.46126e-11	0.00173915
					57.2	7501.88	1.8772	111.315	0.00326303	1	5.12187e-05	0.00173824				57.2	7500	0.00141751	286.717	2.46525e-06	1	3.86964e-08	0.00173914				57.2	7500	4.46456e-07	477.077	7.76453e-10	1	1.21877e-11	0.00173915
					57.4	7501.8	1.80455	111.316	0.00313681	1	4.92376e-05	0.00173828				57.4	7500	0.00127614	286.717	2.2194e-06	1	3.48372e-08	0.00173914				57.4	7500	3.72371e-07	477.077	6.47607e-10	1	1.01653e-11	0.00173915
					57.6	7501.73	1.73472	111.317	0.00301548	1	4.73331e-05	0.00173831				57.6	7500	0.00114888	286.717	1.99806e-06	1	3.1363e-08	0.00173914				57.6	7500	3.10579e-07	477.077	5.40142e-10	1	8.47845e-12	0.00173915
					57.8	7501.67	1.66758	111.318	0.00289883	1	4.55021e-05	0.00173834				57.8	7500	0.0010343	286.717	1.7988e-06	1	2.82352e-08	0.00173914				57.8	7500	2.59041e-07	477.077	4.5051e-10	1	7.07153e-12	0.00173915
					58	7501.6	1.60304	111.319	0.00278669	1	4.37419e-05	0.00173837				58	7500	0.000931151	286.717	1.61941e-06	1	2.54193e-08	0.00173914				58	7500	2.16056e-07	477.077	3.75752e-10	1	5.89807e-12	0.00173915
					58.2	7501.54	1.541	111.32	0.00267888	1	4.20497e-05	0.0017384				58.2	7500	0.000838289	286.717	1.45791e-06	1	2.28843e-08	0.00173915				58.2	7500	1.80203e-07	477.077	3.13399e-10	1	4.91933e-12	0.00173915
					58.4	7501.48	1.48136	111.321	0.00257524	1	4.04228e-05	0.00173843				58.4	7500	0.000754687	286.717	1.31251e-06	1	2.06021e-08	0.00173915				58.4	7500	1.503e-07	477.077	2.61393e-10	1	4.10301e-12	0.00173915
					58.6	7501.42	1.42402	111.322	0.00247561	1	3.88589e-05	0.00173846				58.6	7500	0.000679424	286.717	1.18162e-06	1	1.85475e-08	0.00173915				58.6	7500	1.25359e-07	477.077	2.18017e-10	1	3.42215e-12	0.00173915
					58.8	7501.37	1.36891	111.323	0.00237983	1	3.73554e-05	0.00173849				58.8	7500	0.000611666	286.717	1.06378e-06	1	1.66978e-08	0.00173915				58.8	7500	1.04557e-07	477.077	1.81839e-10	1	2.85428e-12	0.00173915
					59	7501.32	1.31592	111.324	0.00228774	1	3.591e-05	0.00173851				59	7500	0.000550665	286.717	9.57687e-07	1	1.50325e-08	0.00173915				59	7500	8.72064e-08	477.077	1.51665e-10	1	2.38063e-12	0.00173915
					59.2	7501.26	1.26498	111.324	0.00219922	1	3.45205e-05	0.00173854				59.2	7500	0.000495748	286.717	8.62178e-07	1	1.35334e-08	0.00173915				59.2	7500	7.27352e-08	477.077	1.26497e-10	1	1.98559e-12	0.00173915
					59.4	7501.22	1.21602	111.325	0.00211412	1	3.31848e-05	0.00173856				59.4	7500	0.000446308	286.717	7.76194e-07	1	1.21837e-08	0.00173915				59.4	7500	6.06654e-08	477.077	1.05506e-10	1	1.6561e-12	0.00173915
					59.6	7501.17	1.16895	111.326	0.00203231	1	3.19006e-05	0.00173858				59.6	7500	0.000401798	286.717	6.98786e-07	1	1.09686e-08	0.00173915				59.6	7500	5.05985e-08	477.077	8.79982e-11	1	1.38128e-12	0.00173915
					59.8	7501.12	1.1237	111.327	0.00195367	1	3.06661e-05	0.0017386				59.8	7500	0.000361728	286.717	6.29097e-07	1	9.87475e-09	0.00173915				59.8	7500	4.22021e-08	477.077	7.33957e-11	1	1.15207e-12	0.00173915
